# Supplementary material for: Systematic identification of regulatory variants associated with cancer risk
Source: Genome Biol. 2017 Oct 23;18:194. doi: 10.1186/s13059-017-1322-z (PMC5651703; doi:10.1186/s13059-017-1322-z)
Supplement: Supplementary file 2 — Supplementary datasets. (XLSX 2496 kb) [file 13059_2017_1322_MOESM2_ESM.xlsx]

## Sheet: Dataset S1
Dataset S1: Summarized results for the 10673 SNPs present in the library.
Fragment ID	interal ID for the ~500 fragment designed to contain the SNP
SNP	rsID for the SNP in each fragment
Chr	chomosome ID
Coordinate	SNP coordinate
Tag SNP	GWAS tag SNP in LD
CANCER	tag SNP associated GWAS Trait
In_Frag1	fragment counts in the input plasmid library in replicate 1
Out_Frag1	fragment counts in the output cDNA library in replicate 1
In_Frag2	fragment counts in the input plasmid library in replicate 2
Out_Frag2	fragment counts in the output cDNA library in replicate 2
Log2FC	log2 fold change for fragment counts (output/input)（DEseq2）
FC_pvalue	p-value for log2 fold change (DEseq2)
FC_padj	adjusted p-value for log 2 fold change (DEseq2),NA represent SNP doesn't have sufficient reads for reliable testing for differences between the counts in the two libraries
Norm_ref_in	normalized counts for reference alleles in input library (two replicates combined)
Norm_ref_out	normalized counts for reference alleles in output library( two replicates combined)
Norm_alt_in	normalized counts for alternative alleles in input library (two replicates combined)
Norm_alt_out	normalized counts for alternative alleles in output library (two replicates combined)
OR	odds-ratio (alternative/reference) in output vs. input
OR_p_value	p-value for odds-ratio. #N/A, SNP failed test for DEseq2; NA, normalized allele counts< 10;
OR_fdr	FDR adjusted p-value for odds-ratio
label	NA, SNP failed the FDR test in DEseq2; PRE, log2FC>0 & FC_padj<0.01; NRE, log2FC<0 && FC_padj<0.01; Inactive, FC_padj>0.01
Fragment ID	SNP	Chr	Coordinate	tag SNP	CANCER	In_Frag1	Out_Frag1	In_Frag2	Out_Frag2	log2FC	FC_pvalue	FC_padj	Norm_ref_in	Norm_ref_out	Norm_alt_in	Norm_alt_out	OR	OR_p_value	OR_fdr	label
Fragment 1	rs10000933	chr4	182203725	rs10019279	Non-small cell lung cancer (recurrence rate)	25	35	14	31	-0.116738	0.684714	NA	33.4637	29.879	0	0.397157	0	#N/A	#N/A	NA
Fragment 2	rs10001017	chr4	182203783	rs10019279	Non-small cell lung cancer (recurrence rate)	14	14	4	9	-0.183385	0.481238	NA	15.9372	10.0326	0	0.397157	0	#N/A	#N/A	NA
Fragment 3	rs10002699	chr4	94863753	rs13130787	Colorectal cancer	25	50	22	29	-0.155219	0.587061	NA	34.0531	26.8514	7.41062	7.90289	1.4322	#N/A	#N/A	NA
Fragment 4	rs10002756	chr4	74319894	rs12506899	Tumor biomarkers	0	0	0	0	NA	NA	NA	0	0	0	0	0	#N/A	#N/A	NA
Fragment 5	rs1000589	chr13	64141913	rs1000589	Pancreatic cancer	23	72	32	65	0.18968	0.494507	NA	25.2319	24.3591	20.5266	29.0502	1.43316	#N/A	#N/A	NA
Fragment 6	rs10006063	chr4	94866804	rs13130787	Colorectal cancer	0	3	0	5	0.161806	0.23032	NA	0	0	0	3.89677	0	#N/A	#N/A	NA
Fragment 7	rs1000788	chr12	88946777	rs995030	Testicular germ cell tumor	52	70	44	59	-0.404561	0.12485	0.273296	25.3478	19.668	60.9903	37.3502	0.759698	0.467145	0.821298	Inactive
Fragment 8	rs10007915	chr4	106065308	rs7679673	Prostate cancer	1	11	3	7	0.171769	0.419462	NA	0	0	3.85266	8.15615	0	#N/A	#N/A	NA
Fragment 9	rs10010281	chr4	106106131	rs9790517	Breast cancer	307	586	295	589	-0.028213	0.862478	0.927965	380.352	360.057	161.297	181.076	1.18649	0.214083	0.640865	Inactive
Fragment 10	rs10010961	chr4	84452761	rs1494961	Upper aerodigestive tract cancers	33	31	11	12	-0.454098	0.110959	NA	18.9372	6.38907	18.4951	11.0802	1.91169	#N/A	#N/A	NA
Fragment 11	rs10011104	chr4	84467851	rs1494961	Upper aerodigestive tract cancers	687	1187	606	1082	-0.177612	0.174855	0.345551	725.526	650.892	461.543	397.769	0.960719	0.663295	0.922902	Inactive
Fragment 12	rs10015716	chr4	95548550	rs17021918	Prostate cancer	30	73	23	30	-0.0493342	0.862481	NA	13.2633	18.1542	34.4637	26.6729	0.577032	#N/A	#N/A	NA
Fragment 13	rs10016806	chr4	95158495	rs17021463	Testicular germ cell tumor	1	17	4	19	0.407427	0.100743	NA	4.85266	15.5525	0	0.938217	Inf	#N/A	#N/A	NA
Fragment 14	rs10019279	chr4	182198479	rs10019279	Non-small cell lung cancer (recurrence rate)	190	397	179	408	0.116835	0.52178	0.707274	246.224	303.401	85.9275	72.4614	0.680101	0.0374166	0.333646	Inactive
Fragment 15	rs10020432	chr4	74321600	rs12506899	Tumor biomarkers	0	10	0	10	0.374209	0.0512949	NA	0	0	0	9.38217	0	#N/A	#N/A	NA
Fragment 16	rs10022109	chr4	106087822	rs9790517	Breast cancer	3	4	3	1	-0.148795	0.414301	NA	1.70531	1.58863	3.85266	0.54106	0.295197	#N/A	#N/A	NA
Fragment 17	rs10022623	chr4	84467863	rs1494961	Upper aerodigestive tract cancers	734	1253	658	1169	-0.188151	0.151311	0.313457	773.284	675.361	503.859	443.051	1.00658	0.966593	1	Inactive
Fragment 18	rs10023318	chr4	182203592	rs10019279	Non-small cell lung cancer (recurrence rate)	40	51	30	46	-0.333097	0.229335	NA	57.8429	42.3637	0	0	0	#N/A	#N/A	NA
Fragment 19	rs10023563	chr4	182203702	rs10019279	Non-small cell lung cancer (recurrence rate)	32	41	21	35	-0.271273	0.340669	NA	44.727	34.0291	0	0.397157	0	#N/A	#N/A	NA
Fragment 20	rs10023564	chr4	182203707	rs10019279	Non-small cell lung cancer (recurrence rate)	31	41	18	35	-0.198884	0.486527	NA	40.8743	34.0291	0	0.397157	0	#N/A	#N/A	NA
Fragment 21	rs10023702	chr4	84441716	rs1494961	Upper aerodigestive tract cancers	266	540	216	529	0.143085	0.392039	0.587719	178.413	187.177	262.541	307.701	1.11461	0.421444	0.79807	Inactive
Fragment 22	rs1002424	chr5	40767397	rs13361707	Gastric cancer	1	4	0	6	0.161623	0.311338	NA	0	2.02034	0.852655	2.41749	0	#N/A	#N/A	NA
Fragment 23	rs1002525	chr10	120304062	rs12413624	Pancreatic cancer	5688	8593	5206	6354	-0.542558	6.91e-08	1.68e-06	4596.86	3035.62	5180.87	3569.09	1.04307	0.190517	0.617287	NRE
Fragment 24	rs1002526	chr10	120304184	rs12413624	Pancreatic cancer	4316	6607	4049	5031	-0.521617	2.8e-07	5.81e-06	3619.65	2380.49	3967.9	2831.37	1.08517	0.024237	0.269754	NRE
Fragment 25	rs10028613	chr4	95223698	rs17021463	Testicular germ cell tumor	4	29	6	13	0.296902	0.26184	NA	3.85266	5.5602	5.55797	12.9911	1.4258	#N/A	#N/A	NA
Fragment 26	rs10029684	chr4	182198592	rs10019279	Non-small cell lung cancer (recurrence rate)	149	293	136	303	0.0624189	0.749896	0.860468	202.645	231.699	59.4009	45.6503	0.682698	0.0828834	0.455695	Inactive
Fragment 27	rs1002978	chr3	112499796	rs1002979	Prostate cancer (gene x gene interaction)	675	891	599	782	-0.575207	1.38e-05	0.000172178	534.47	340.365	615.577	420.01	1.0708	0.481707	0.830258	NRE
Fragment 28	rs1002979	chr3	112497880	rs1002979	Prostate cancer (gene x gene interaction)	15	95	24	53	0.508258	0.0726553	NA	9.82124	15.0863	25.9686	48.5052	1.25348	#N/A	#N/A	NA
Fragment 29	rs10030586	chr4	95150805	rs17021463	Testicular germ cell tumor	22	35	27	28	-0.35667	0.213202	NA	4.41062	4.51263	41.3478	24.5375	0.492677	#N/A	#N/A	NA
Fragment 30	rs1003082	chr2	59472903	rs10490113	Breast cancer	813	1729	702	1509	0.089909	0.461304	0.652908	1376.53	1479.76	2.85266	3.21181	0.930452	NA	NA	Inactive
Fragment 31	rs10030952	chr4	94938117	rs13130787	Colorectal cancer	26	55	30	66	0.0740842	0.791255	NA	50.3164	47.8836	1.85266	8.87566	4.62958	#N/A	#N/A	NA
Fragment 32	rs10031441	chr4	74314649	rs12506899	Tumor biomarkers	35	62	38	89	0.0463759	0.865893	NA	19.0845	25.4355	44.9058	47.3426	0.79513	#N/A	#N/A	NA
Fragment 33	rs10032581	chr4	84467747	rs1494961	Upper aerodigestive tract cancers	276	498	248	407	-0.200874	0.210472	0.392633	298.657	257.526	184.676	155.491	0.971005	0.83627	0.987058	Inactive
Fragment 34	rs10033326	chr4	95526241	rs12500426	Prostate cancer	469	889	440	862	-0.047867	0.742582	0.856822	437.606	475.423	392.026	333.545	0.785795	0.0169685	0.226246	Inactive
Fragment 35	rs10033470	chr4	182200369	rs10019279	Non-small cell lung cancer (recurrence rate)	91	197	99	174	-0.0362205	0.867788	0.930339	129.833	125.974	43.7584	44.8214	1.05506	0.90215	1	Inactive
Fragment 36	rs10033531	chr4	182200398	rs10019279	Non-small cell lung cancer (recurrence rate)	73	156	83	138	-0.076869	0.739348	0.855394	117.865	106.957	25.3792	29.666	1.32203	0.370328	0.765766	Inactive
Fragment 37	rs10033786	chr4	182187913	rs10019279	Non-small cell lung cancer (recurrence rate)	466	1599	410	1366	0.714695	3.52e-08	9e-07	660.504	1111.37	137.128	252.599	1.0987	0.451269	0.810222	PRE
Fragment 38	rs10034781	chr4	95169682	rs17021463	Testicular germ cell tumor	73	191	62	151	0.267881	0.239518	0.429898	32.7584	52.5747	90.6328	102.024	0.698809	0.19312	0.620633	Inactive
Fragment 39	rs10035802	chr5	26375396	rs969088	Response to platinum-based chemotherapy in non-small-cell lung cancer	3	18	2	4	0.180871	0.411401	NA	4.55797	8.91591	0	0.397157	0	#N/A	#N/A	NA
Fragment 40	rs10038879	chr5	134507859	rs647161	Colorectal cancer	122	273	110	290	0.246193	0.228467	0.415467	44.3164	43.8141	165.15	219.1	1.32645	0.236685	0.661935	Inactive
Fragment 41	rs10038966	chr5	172948354	rs6869841	Prostate cancer	54	64	39	62	-0.379631	0.154419	0.3182	55.4009	39.4051	26.6425	18.0794	0.940562	1	1	Inactive
Fragment 42	rs10040791	chr5	86167205	rs1493354	Adverse response to chemotherapy in breast cancer (alopecia) (anti-microtubule)	199	327	180	295	-0.255286	0.156099	0.319944	111.865	69.5086	235.961	217.701	1.47705	0.0342828	0.319307	Inactive
Fragment 43	rs10042774	chr5	91863838	rs1027643	Wilms tumor	0	0	0	0	NA	NA	NA	0	0	0	0	0	#N/A	#N/A	NA
Fragment 44	rs1004467	chr10	104594507	rs12413409	Intracranial aneurysm	3364	5373	2888	4397	-0.350387	0.000469802	0.00346299	3638.39	2761.95	2048.95	1678.49	1.07866	0.0708531	0.437038	NRE
Fragment 45	rs10045113	chr5	127386631	rs10089	Ileal carcinoids	85	194	70	148	0.107638	0.630429	0.784988	96.454	117.749	46.0217	39.3763	0.690633	0.159527	0.578186	Inactive
Fragment 46	rs1004570	chr7	106745521	rs3752645	Bladder cancer (smoking interaction)	309	878	280	720	0.401989	0.00600625	0.0282572	530.649	727.406	1	1.47928	0.730594	NA	NA	Inactive
Fragment 47	rs1004638	chr9	22115589	rs2383207	Abdominal aortic aneurysm	216	360	177	269	-0.296406	0.0957507	0.227452	130.096	104.798	215.961	178.889	1.02598	0.934039	1	Inactive
Fragment 48	rs1004757	chr5	6793017	rs20541	Hodgkin's lymphoma	1569	2284	1280	1673	-0.51542	7.52e-06	0.00010138	1231.87	877.802	1345.6	912.81	0.951832	0.423751	0.799098	NRE
Fragment 49	rs1004758	chr5	6792985	rs20541	Hodgkin's lymphoma	1381	1980	1118	1408	-0.548417	4.79e-06	6.98e-05	1062.19	760.732	1184.15	763.345	0.899343	0.111104	0.51313	NRE
Fragment 50	rs10048248	chr18	20211943	rs11661542	Intracranial aneurysm	9	27	13	18	-0.00125114	0.996452	NA	4.85266	2.12969	15.8212	17.7916	2.74434	#N/A	#N/A	NA
Fragment 51	rs10049011	chr3	27815942	rs3806624	Hodgkin's lymphoma	85	203	75	170	0.177209	0.419943	0.613128	66.4323	53.3345	77.4854	112.413	1.8078	0.0137613	0.204291	Inactive
Fragment 52	rs10049490	chr3	27241776	rs653465	Breast cancer (early onset)	48	91	29	85	0.142159	0.593124	0.762123	61.1062	73.722	8.82124	8.4094	0.73425	NA	NA	Inactive
Fragment 53	rs10051855	chr5	108859958	rs367615	Colorectal cancer	107	237	105	135	-0.183237	0.407027	0.601662	125.833	91.8876	69.5482	74.0903	1.4463	0.105874	0.502351	Inactive
Fragment 54	rs10052657	chr5	58407771	rs10052657	Esophageal cancer	211	401	175	314	-0.10639	0.542327	0.722867	329.005	305.484	19.4951	17.7513	1.02189	1	1	Inactive
Fragment 55	rs10054504	chr5	32000483	rs10054504	Renal cell carcinoma	3370	6383	2877	5146	-0.118836	0.232297	0.420563	3791.07	3523.08	1838.89	1636	0.957273	0.292957	0.713512	Inactive
Fragment 56	rs10054960	chr5	108866448	rs367615	Colorectal cancer	923	1839	763	1719	0.0788947	0.531505	0.714687	1060.76	1160.04	469.712	479.987	0.934146	0.393495	0.780833	Inactive
Fragment 57	rs10056564	chr5	158261256	rs1432679	Breast cancer	57	114	31	110	0.262302	0.31242	0.509058	38.3164	55.3894	41.285	49.006	0.826591	0.552787	0.86635	Inactive
Fragment 58	rs10058728	chr5	148904092	rs10058728	Esophageal cancer	6	17	10	9	-0.106031	0.687167	NA	0	0	14.1159	11.6212	0	#N/A	#N/A	NA
Fragment 59	rs1005902	chr12	112667675	rs4767364	Upper aerodigestive tract cancers	799	1817	690	1661	0.214798	0.0854548	0.209302	129.802	144.123	1220.39	1451.17	1.07368	0.610659	0.899631	Inactive
Fragment 60	rs10060390	chr5	127452947	rs10089	Ileal carcinoids	20	58	14	48	0.354952	0.213995	NA	24.0845	30.7827	3.55797	13.9639	2.6751	#N/A	#N/A	NA
Fragment 61	rs10060683	chr5	91859029	rs1027643	Wilms tumor	7	16	11	12	-0.128302	0.633896	NA	16.9686	12.8472	0	0	0	#N/A	#N/A	NA
Fragment 62	rs10061077	chr5	86227970	rs1493354	Adverse response to chemotherapy in breast cancer (alopecia) (anti-microtubule)	12	58	12	45	0.556292	0.0528339	NA	7.26328	21.4696	14.9686	24.5778	0.56033	#N/A	#N/A	NA
Fragment 63	rs10061367	chr5	127449021	rs10089	Ileal carcinoids	34	89	46	90	0.106647	0.688563	0.823908	43.6425	41.7535	31.3478	41.7478	1.41619	0.339021	0.74485	Inactive
Fragment 64	rs10061638	chr5	124367001	rs6862844	Erectile dysfunction and prostate cancer treatment	76	172	88	126	-0.12977	0.572189	0.745641	150.949	135.944	0	0	0	NA	NA	Inactive
Fragment 65	rs10061900	chr5	158253542	rs1432679	Breast cancer	39	88	26	64	0.145641	0.59188	NA	21.9372	28.6185	36.3164	36.412	0.760337	#N/A	#N/A	NA
Fragment 66	rs10062123	chr5	91905075	rs1027643	Wilms tumor	22	30	12	25	-0.140352	0.624935	NA	30.7584	25.4412	0	0	0	#N/A	#N/A	NA
Fragment 67	rs10062726	chr5	100522994	rs575018	Response to radiotherapy in cancer (late toxicity)	15	32	11	18	-0.0347305	0.902842	NA	11.1159	12.8127	12.6739	9.63543	0.656924	#N/A	#N/A	NA
Fragment 68	rs10067247	chr5	172944400	rs6869841	Prostate cancer	14	31	12	27	0.0703571	0.805906	NA	13.8212	20.9286	10.1159	5.99191	0.407473	#N/A	#N/A	NA
Fragment 69	rs10067607	chr5	158261475	rs1432679	Breast cancer	207	392	179	353	-0.0459814	0.793041	0.887048	164.444	136.836	178.645	200.68	1.3436	0.0639895	0.419812	Inactive
Fragment 70	rs10068	chr17	33901965	rs2840044	Response to radiotherapy in cancer (late toxicity)	20	30	19	28	-0.217459	0.449477	NA	32.4951	23.4554	3.55797	2.81465	1.04279	#N/A	#N/A	NA
Fragment 71	rs10069613	chr5	26399297	rs969088	Response to platinum-based chemotherapy in non-small-cell lung cancer	101	230	93	157	-0.0201212	0.925383	0.962824	143.212	147.317	28.3478	23.7432	0.834264	0.651736	0.917477	Inactive
Fragment 72	rs10069690	chr5	1279790	rs10069690	Breast cancer	2748	5823	2192	3735	-0.0657055	0.591382	0.76115	3531.63	3105.28	817.055	890.137	1.23912	8.16e-05	0.00769371	Inactive
Fragment 73	rs10070104	chr5	108866438	rs367615	Colorectal cancer	946	1881	781	1741	0.0698304	0.575804	0.74852	1083.55	1175.49	478.828	489.692	0.94378	0.465451	0.820068	Inactive
Fragment 74	rs10070743	chr5	158258048	rs1432679	Breast cancer	1653	3471	1542	2928	-0.00489216	0.964154	0.979684	1372.72	1390.89	1497.84	1510.38	0.994967	0.937	1	Inactive
Fragment 75	rs1007090	chr20	32582871	rs2284378	Breast cancer	341	631	315	549	-0.145776	0.335402	0.532685	79.6642	69.4338	515.975	469.229	1.05379	0.792162	0.974672	Inactive
Fragment 76	rs10071679	chr5	40743061	rs13361707	Gastric cancer	16	37	12	61	0.420485	0.143668	NA	7.96859	30.2705	17.6739	17.429	0.256985	#N/A	#N/A	NA
Fragment 77	rs10072476	chr5	44299400	rs2121875	Prostate cancer	20	49	21	42	0.0789072	0.78214	NA	22.9372	21.4005	15.1159	20.7847	1.52508	#N/A	#N/A	NA
Fragment 78	rs10072741	chr5	158259024	rs1432679	Breast cancer	112	178	105	222	-0.0800299	0.720234	0.844793	105.896	76.2488	89.7487	109.582	1.7023	0.0105497	0.179463	Inactive
Fragment 79	rs10073166	chr5	44345540	rs2121875	Prostate cancer	29	47	30	36	-0.313793	0.265788	NA	26.7898	18.3672	26.9372	19.7774	1.10984	#N/A	#N/A	NA
Fragment 80	rs1007420	chrX	17645693	rs5955543	Wilms tumor	661	1267	626	1111	-0.112776	0.383789	0.580531	848.159	790.577	324.625	296.384	0.976405	0.813703	0.981232	Inactive
Fragment 81	rs10074380	chr5	134489075	rs647161	Colorectal cancer	605	1335	520	1169	0.145018	0.262372	0.456286	332.647	337.171	690.946	764.497	1.09247	0.350376	0.752421	Inactive
Fragment 82	rs10074405	chr5	44300025	rs2121875	Prostate cancer	98	180	72	170	0.0410035	0.854321	0.924059	92.6014	113.271	60.1062	48.321	0.659305	0.0960845	0.4841	Inactive
Fragment 83	rs10074434	chr5	134489182	rs647161	Colorectal cancer	966	2306	865	1976	0.21202	0.0681528	0.177956	505.27	542.22	1128.23	1400.65	1.15718	0.0505545	0.384057	Inactive
Fragment 84	rs10074855	chr5	14072315	rs163818	Adverse response to chemotherapy in breast cancer (alopecia) (paclitaxel)	1290	2334	1009	1874	-0.125617	0.280251	0.477069	2061.61	1903.71	4.55797	1.87643	0.4333	NA	NA	Inactive
Fragment 85	rs10074991	chr5	40790551	rs13361707	Gastric cancer	298	491	229	363	-0.284133	0.0853915	0.209253	235.224	202.672	211.551	157.81	0.862926	0.320314	0.732273	Inactive
Fragment 86	rs10082235	chr1	153656650	rs7536700	Multiple myeloma (IgH translocation)	808	1028	730	768	-0.749756	4.03e-09	1.33e-07	1403.53	808.478	2	0.397157	0	NA	NA	NRE
Fragment 87	rs10082955	chr12	83169297	rs12317459	Prostate cancer (gene x gene interaction)	114	235	90	159	-0.0552516	0.795969	0.888663	180.939	160.636	5.26328	2.67075	0.675278	NA	NA	Inactive
Fragment 88	rs10085904	chr7	117834974	rs41997	Response to platinum-based chemotherapy in non-small-cell lung cancer	119	572	131	555	1.03385	1.98e-08	5.47e-07	41.3478	134.994	188.118	389.51	0.630392	0.0194946	0.246484	PRE
Fragment 89	rs10086419	chr8	117744771	rs6469656	Colorectal cancer	21	79	18	45	0.369956	0.19212	NA	15.5266	29.2689	19.3792	25.9132	0.757368	#N/A	#N/A	NA
Fragment 90	rs10087166	chr8	9429346	rs12545912	Multiple myeloma (hyperdiploidy)	268	375	238	251	-0.640887	0.000228507	0.00192289	230.287	139.84	230.666	142.229	1.00988	1	1	NRE
Fragment 91	rs1008723	chr17	38066267	rs8067378	Cervical cancer	1561	3805	1350	2627	0.119454	0.30136	0.498396	1463.35	1607.91	1179.45	1252.23	0.966149	0.532123	0.8566	Inactive
Fragment 92	rs10087810	chr8	128352730	rs13281615	Breast cancer	347	1462	329	1021	0.800107	1.64e-08	4.62e-07	294.393	542.381	328.478	573.003	0.947668	0.616559	0.901419	PRE
Fragment 93	rs10088218	chr8	129543949	rs10088218	Ovarian cancer	189	361	149	287	-0.0587358	0.746604	0.859095	308.299	297.179	0.852655	0.397157	0	NA	NA	Inactive
Fragment 94	rs10088262	chr8	124765702	rs10088262	Pancreatic cancer	125	156	84	106	-0.552141	0.0148113	0.0566984	69.7801	38.6511	109.686	74.8846	1.22294	0.458209	0.814581	Inactive
Fragment 95	rs10088755	chr8	129551633	rs10088218	Ovarian cancer	253	441	219	380	-0.185608	0.263824	0.457953	429.869	372.017	0.852655	0.938217	1.1557	NA	NA	Inactive
Fragment 96	rs1008878	chr9	22036112	rs1412829	Glioma (high-grade)	168	410	137	314	0.211456	0.244365	0.436164	18.5266	23.3518	258.72	303.458	0.966474	1	1	Inactive
Fragment 97	rs10089	chr5	127522543	rs10089	Ileal carcinoids	294	589	252	507	0.00248748	0.987309	0.992319	333.71	352.056	168.971	151.243	0.847943	0.249782	0.671902	Inactive
Fragment 98	rs1008902	chr5	79818229	rs10089	Ileal carcinoids	53	111	40	61	-0.0981526	0.709573	0.837153	85.1907	75.6098	0	0	0	NA	NA	Inactive
Fragment 99	rs10089174	chr8	82993774	rs13264970	Prostate cancer (gene x gene interaction)	1	3	1	0	-0.0258303	0.831959	NA	0	0	1.85266	1.19147	0	#N/A	#N/A	NA
Fragment 100	rs10089645	chr8	69392145	rs1517114	Response to irinotecan in non-small-cell lung cancer	72	169	67	116	0.012313	0.95802	0.977248	2.70531	2.81465	124.833	126.671	1.01594	NA	NA	Inactive
Fragment 101	rs1009	chr2	85808737	rs10187424	Prostate cancer	3149	5354	2621	3479	-0.38961	0.00100956	0.00650964	3269.56	2464.74	1665.62	1258.36	1.0017	0.981691	1	NRE
Fragment 102	rs10090154	chr8	128532137	rs1447295	Prostate cancer	0	2	5	4	-0.0744888	0.663533	NA	0	0	5	2.95855	0	#N/A	#N/A	NA
Fragment 103	rs10093551	chr8	117712821	rs6469656	Colorectal cancer	21	74	27	40	0.118023	0.677058	NA	13.4106	18.5513	27.6425	31.9396	0.784048	#N/A	#N/A	NA
Fragment 104	rs1009450	chr7	124628723	rs17246404	Chronic lymphocytic leukemia	120	168	98	142	-0.411839	0.0550964	0.152116	108.833	64.8463	89.4854	70.4813	1.31781	0.221405	0.649479	Inactive
Fragment 105	rs10094872	chr8	128719884	rs10094872	Urinary bladder cancer	299	785	253	557	0.245275	0.112259	0.254088	390.637	480.373	104.191	115.556	0.908655	0.544806	0.861043	Inactive
Fragment 106	rs10095481	chr8	129549582	rs10088218	Ovarian cancer	22	61	28	59	0.155033	0.580749	NA	45.7584	55.6081	0	0	0	#N/A	#N/A	NA
Fragment 107	rs10096134	chr8	117663998	rs6469656	Colorectal cancer	107	264	85	312	0.50385	0.0196557	0.0706561	78.6328	112.114	96.6014	161.005	1.17033	0.435305	0.804756	Inactive
Fragment 108	rs1009808	chr11	21861318	rs11026318	Multiple myeloma (hyperdiploidy)	9	14	4	11	-0.012599	0.960861	NA	11.6739	10.9708	0	0.54106	Inf	#N/A	#N/A	NA
Fragment 109	rs1009809	chr11	21861577	rs11026318	Multiple myeloma (hyperdiploidy)	207	327	185	270	-0.357263	0.0447185	0.130113	352.531	270.581	1	0.794315	1.30202	NA	NA	Inactive
Fragment 110	rs10098758	chr8	9425465	rs12545912	Multiple myeloma (hyperdiploidy)	9	52	16	12	0.0967566	0.729749	NA	9.96859	17.1814	13.7053	9.96348	0.42761	#N/A	#N/A	NA
Fragment 111	rs10098765	chr8	129559311	rs10088218	Ovarian cancer	3	0	2	0	-0.222249	0.119803	NA	4.55797	0	0	0	0	#N/A	#N/A	NA
Fragment 112	rs10098985	chr8	128355019	rs1562430	Breast cancer	261	639	193	557	0.36558	0.02519	0.0850093	345.174	442.861	65.8115	102.081	1.20334	0.303686	0.719979	Inactive
Fragment 113	rs10099742	chr8	78871804	rs2219968	Prostate cancer (gene x gene interaction)	1	13	5	10	0.171254	0.457742	NA	0	2.95855	5.85266	5.1976	0	#N/A	#N/A	NA
Fragment 114	rs1010	chr2	85808982	rs10187424	Prostate cancer	2815	4991	2396	3474	-0.305695	0.00553572	0.0265118	3010.05	2440.54	1644.9	1306.24	0.978983	0.645756	0.913805	Inactive
Fragment 115	rs10101342	chr8	130643868	rs4295627	Glioma	734	1406	639	1141	-0.110055	0.373011	0.570822	711.673	626.988	545.47	531.157	1.10635	0.219266	0.647636	Inactive
Fragment 116	rs10101953	chr8	9425839	rs12545912	Multiple myeloma (hyperdiploidy)	18	49	15	33	0.153476	0.593201	NA	20.0845	18.2981	10.2633	19.0176	2.08735	#N/A	#N/A	NA
Fragment 117	rs10102030	chr8	9429613	rs12545912	Multiple myeloma (hyperdiploidy)	28	57	28	49	-0.0539775	0.846929	NA	16.5266	19.3054	35.3478	29.3034	0.743596	#N/A	#N/A	NA
Fragment 118	rs10102164	chr8	55421614	rs9298506	Intracranial aneurysm	101	284	86	175	0.224895	0.296311	0.493532	134.212	161.649	35.0531	41.7881	0.992612	1	1	Inactive
Fragment 119	rs10102662	chr8	78906075	rs2219968	Prostate cancer (gene x gene interaction)	160	358	140	345	0.205093	0.271771	0.467476	155.855	179.136	118.865	147.979	1.08375	0.680578	0.93051	Inactive
Fragment 120	rs10102998	chr8	83007997	rs13264970	Prostate cancer (gene x gene interaction)	273	516	259	453	-0.127909	0.426841	0.62012	228.519	225.575	257.403	218.829	0.863591	0.265504	0.690819	Inactive
Fragment 121	rs10103426	chr8	9416258	rs12545912	Multiple myeloma (hyperdiploidy)	10	29	9	30	0.26656	0.347731	NA	14.9686	10.9363	2.55797	16.272	6.93881	#N/A	#N/A	NA
Fragment 122	rs10103996	chr8	55422424	rs9298506	Intracranial aneurysm	21	54	16	30	0.0822642	0.774466	NA	24.7898	30.2071	8.11593	7.47119	0.73249	#N/A	#N/A	NA
Fragment 123	rs10104003	chr8	55422440	rs9298506	Intracranial aneurysm	21	53	16	30	0.0737261	0.797342	NA	24.7898	29.8099	8.11593	7.47119	0.73249	#N/A	#N/A	NA
Fragment 124	rs10104215	chr8	4863084	rs10112481	Adverse response to chemotherapy in breast cancer (alopecia) (cyclophosphamide+doxorubicin+/-5FU)	735	1255	652	965	-0.316427	0.0117146	0.0474402	518.154	409.224	728.2	567.638	0.988154	0.896632	1	Inactive
Fragment 125	rs10104997	chr8	55440068	rs9298506	Intracranial aneurysm	1587	3391	1295	2488	0.0159513	0.887141	0.940516	1982.74	2008.12	615.103	638.684	1.02609	0.697739	0.93657	Inactive
Fragment 126	rs10105022	chr8	69395621	rs1517114	Response to irinotecan in non-small-cell lung cancer	401	906	410	656	-0.0705025	0.631511	0.785575	32.7898	16.8188	707.451	687.258	1.88545	0.0429377	0.353794	Inactive
Fragment 127	rs10105610	chr8	117654088	rs6469656	Colorectal cancer	314	688	297	621	0.0890517	0.560928	0.738441	208.877	205.009	354.005	400.878	1.15473	0.245438	0.667172	Inactive
Fragment 128	rs10107875	chr8	60526565	rs4737547	Multiple myeloma (IgH translocation)	0	4	1	0	0.028152	0.794962	NA	0	0	1	1.58863	0	#N/A	#N/A	NA
Fragment 129	rs10108124	chr8	4880984	rs10112481	Adverse response to chemotherapy in breast cancer (alopecia) (cyclophosphamide+doxorubicin+/-5FU)	201	278	160	214	-0.494005	0.00802193	0.0351699	193.729	113.432	136.654	110.094	1.37763	0.0678744	0.427454	Inactive
Fragment 130	rs10108517	chr8	129549562	rs10088218	Ovarian cancer	20	57	26	55	0.162367	0.56578	NA	42.2005	51.458	0	0.397157	0	#N/A	#N/A	NA
Fragment 131	rs10108689	chr8	4881461	rs10112481	Adverse response to chemotherapy in breast cancer (alopecia) (cyclophosphamide+doxorubicin+/-5FU)	4	20	0	14	0.401998	0.0898759	NA	1.70531	7.64964	1.70531	7.86834	1	#N/A	#N/A	NA
Fragment 132	rs10109700	chr8	128485964	rs1447295	Prostate cancer	4098	7304	3632	5715	-0.250813	0.0106661	0.0439914	699.441	542.813	6273.2	5301.77	1.08799	0.167931	0.592383	Inactive
Fragment 133	rs10111980	chr8	9418167	rs12545912	Multiple myeloma (hyperdiploidy)	8	8	3	1	-0.223624	0.297995	NA	2.85266	1.33537	6.96859	1.98579	0.867554	#N/A	#N/A	NA
Fragment 134	rs10112279	chr8	117716963	rs6469656	Colorectal cancer	7	22	4	45	0.574702	0.0379581	NA	2.85266	20.9229	7.11593	11.7651	0.253463	#N/A	#N/A	NA
Fragment 135	rs10112481	chr8	4875172	rs10112481	Adverse response to chemotherapy in breast cancer (alopecia) (cyclophosphamide+doxorubicin+/-5FU)	1050	1807	829	1105	-0.36675	0.00902314	0.0386813	705.705	562.026	986.057	724.17	0.922449	0.294891	0.71431	Inactive
Fragment 136	rs10113762	chr8	129552202	rs10088218	Ovarian cancer	471	1105	448	970	0.159866	0.242285	0.43387	829.779	933.163	5.41062	1.47928	0.178078	NA	NA	Inactive
Fragment 137	rs10114392	chr9	32890815	rs1011970	Breast cancer	2176	4587	1900	3641	0.00436997	0.966129	0.981115	2832.23	2797.28	856.864	938.332	1.1082	0.0614154	0.411822	Inactive
Fragment 138	rs10114408	chr9	96631134	rs10114408	Colorectal cancer	28	64	24	60	0.15971	0.566419	NA	34.3164	36.6998	13.558	21.1818	1.37421	#N/A	#N/A	NA
Fragment 139	rs10115047	chr9	96631287	rs10114408	Colorectal cancer	445	1206	342	1054	0.491699	0.000436912	0.00327366	458.154	647.093	261.278	388.876	1.05504	0.615369	0.901419	PRE
Fragment 140	rs10115962	chr9	5140841	rs10974944	Myeloproliferative neoplasms	66	93	42	132	0.0712041	0.785326	0.883063	88.1593	90.207	2.55797	11.9436	3.887	NA	NA	Inactive
Fragment 141	rs1011598	chr3	168913181	rs9864370	Multiple myeloma (hyperdiploidy)	181	517	150	360	0.348263	0.0493799	0.139985	253.309	325.124	49.0217	68.2768	1.08023	0.75932	0.963437	Inactive
Fragment 142	rs10116277	chr9	22081397	rs2383207	Abdominal aortic aneurysm	114	212	73	143	-0.0683796	0.760657	0.86655	49.5482	46.8129	111.391	106.421	1.01586	1	1	Inactive
Fragment 143	rs10117197	chr9	32890940	rs1011970	Breast cancer	2466	5233	2165	4115	0.00338933	0.973407	0.985397	3194.52	3149.55	989.108	1058.64	1.08606	0.109341	0.511693	Inactive
Fragment 144	rs10117973	chr9	32891630	rs1011970	Breast cancer	16	48	22	38	0.0834929	0.770863	NA	21.5266	33.7758	14.1159	5.84801	0.2822	#N/A	#N/A	NA
Fragment 145	rs1011814	chr5	44335820	rs2121875	Prostate cancer	5	7	2	7	0.00501767	0.981713	NA	2.70531	0	3.55797	6.56752	Inf	#N/A	#N/A	NA
Fragment 146	rs10118930	chr9	5148278	rs10974944	Myeloproliferative neoplasms	943	2192	771	1682	0.160367	0.174606	0.345146	1461.31	1671.75	96.7801	99.0998	0.891852	0.460918	0.816054	Inactive
Fragment 147	rs10119298	chr9	33329369	rs12336160	Erectile dysfunction and prostate cancer treatment	686	1227	591	946	-0.23091	0.0692337	0.180078	1143.43	973.028	3.70531	0	0	NA	NA	Inactive
Fragment 148	rs1011970	chr9	22062134	rs1011970	Breast cancer	68	119	49	71	-0.235934	0.352635	0.550722	74.3381	68.1732	32.6425	16.1684	0.529366	0.0687671	0.430853	Inactive
Fragment 149	rs10119703	chr9	7493198	rs1011970	Breast cancer	50	121	55	65	-0.15483	0.551269	0.729454	30.0845	27.9335	66.5482	53.1617	0.848342	0.632723	0.906976	Inactive
Fragment 150	rs10119707	chr9	6843670	rs1011970	Breast cancer	123	253	88	255	0.237245	0.258334	0.451704	139.034	155.174	53.8429	77.613	1.29455	0.247421	0.669235	Inactive
Fragment 151	rs10119708	chr9	32893600	rs1011970	Breast cancer	53	154	51	133	0.35327	0.143263	0.301473	64.6956	94.7254	26.7898	27.899	0.710716	0.343301	0.747045	Inactive
Fragment 152	rs10121077	chr9	5098411	rs10974944	Myeloproliferative neoplasms	92	286	72	234	0.55669	0.00791093	0.0348415	135.476	217.712	10.4106	19.4148	1.17608	0.842661	0.988484	Inactive
Fragment 153	rs10121316	chr9	5147539	rs10974944	Myeloproliferative neoplasms	432	1141	353	1008	0.426065	0.00213802	0.0120468	672.736	939.828	47.7584	57.093	0.850284	0.475171	0.825456	Inactive
Fragment 154	rs10121477	chr9	33333602	rs12336160	Erectile dysfunction and prostate cancer treatment	1037	2233	903	1639	-0.0167374	0.886642	0.940516	1770.38	1747.24	2.85266	3.75287	1.35077	NA	NA	Inactive
Fragment 155	rs10121491	chr9	5046935	rs10974944	Myeloproliferative neoplasms	17	49	17	70	0.45592	0.110868	NA	30.4951	56.9377	0	0.397157	0	#N/A	#N/A	NA
Fragment 156	rs10122334	chr9	96864227	rs6479527	Esophageal adenocarcinoma	5	5	2	15	0.115368	0.611645	NA	2.70531	2.41749	3.55797	6.60207	2.46453	#N/A	#N/A	NA
Fragment 157	rs10123304	chr9	32890588	rs1011970	Breast cancer	721	1273	686	958	-0.332772	0.00921475	0.0392658	1022.42	798.739	264.372	219.946	1.06588	0.537126	0.857318	Inactive
Fragment 158	rs10123312	chr9	32890733	rs1011970	Breast cancer	1740	3397	1530	2681	-0.111215	0.295047	0.492206	2326.64	2137.75	657.893	640.543	1.06024	0.360379	0.7579	Inactive
Fragment 159	rs10124115	chr9	32891629	rs1011970	Breast cancer	16	48	22	38	0.0834929	0.770863	NA	21.5266	33.7758	14.1159	5.84801	0.2822	#N/A	#N/A	NA
Fragment 160	rs10124207	chr9	32891946	rs1011970	Breast cancer	35	54	22	51	-0.064437	0.818409	NA	36.3164	43.1925	15.5266	5.30695	0.265067	#N/A	#N/A	NA
Fragment 161	rs10124879	chr9	32892042	rs1011970	Breast cancer	31	44	17	39	-0.110052	0.699973	NA	28.9058	33.1254	13.5266	5.45085	0.318294	#N/A	#N/A	NA
Fragment 162	rs10125308	chr9	33329245	rs12336160	Erectile dysfunction and prostate cancer treatment	920	1672	779	1299	-0.193724	0.104765	0.242162	1534.51	1350.11	1.70531	0.54106	0.568627	NA	NA	Inactive
Fragment 163	rs1012851	chr5	127360241	rs10089	Ileal carcinoids	50	101	50	177	0.357992	0.176433	0.347159	62.727	90.633	29.9058	39.762	0.923408	0.883787	0.997864	Inactive
Fragment 164	rs10129646	chr14	68758575	rs3784099	Breast cancer (survival)	986	3933	784	2843	0.884118	5.34e-14	5.03e-12	1420.14	2606.65	176.792	396.042	1.21855	0.043668	0.35487	PRE
Fragment 165	rs10130314	chr14	103492436	rs751837	Large B-cell lymphoma	622	1086	467	806	-0.197748	0.152762	0.315531	958.299	835.001	1	1.08212	1.14722	NA	NA	Inactive
Fragment 166	rs10132579	chr14	68974277	rs10132579	Breast cancer	2716	4654	2275	3480	-0.296385	0.00466992	0.0230807	1676.98	1372.86	2815.79	2257.91	0.979382	0.661548	0.9228	Inactive
Fragment 167	rs1013483	chr18	20253273	rs11661542	Intracranial aneurysm	96	201	60	127	0.0470437	0.840789	0.914802	82.3067	99.8941	56.5482	42.8759	0.619675	0.0622791	0.413523	Inactive
Fragment 168	rs10134885	chr14	75373475	rs732765	Non-small cell lung cancer	6839	17445	5869	11956	0.183754	0.0840186	0.207032	8868.74	10012.2	2566.57	2880.7	0.994194	0.853332	0.992163	Inactive
Fragment 169	rs10135200	chr14	103411004	rs751837	Large B-cell lymphoma	6533	12886	5570	8010	-0.228009	0.0583045	0.158928	10675	9030.37	15.5266	17.429	1.25604	0.600782	0.894856	Inactive
Fragment 170	rs10137179	chr14	103494612	rs751837	Large B-cell lymphoma	319	541	287	363	-0.405447	0.012555	0.049942	550.144	406.829	4	1.47928	0.338169	NA	NA	Inactive
Fragment 171	rs10138133	chr14	103424897	rs751837	Large B-cell lymphoma	3698	4774	3090	3639	-0.677524	3.19e-11	1.63e-09	6105.14	3771.53	3.70531	2.52685	1.21384	NA	NA	NRE
Fragment 172	rs1013868	chr7	8551289	rs765855	Breast Cancer in BRCA1 mutation carriers	1354	3308	1119	2581	0.234608	0.033208	0.104154	653.062	733.467	1579.09	1911.35	1.07815	0.238592	0.662756	Inactive
Fragment 173	rs10138826	chr14	103500100	rs751837	Large B-cell lymphoma	63	312	83	257	0.77828	0.000352356	0.00274944	133.717	260.548	0	0.397157	0	NA	NA	PRE
Fragment 174	rs1013886	chr7	97709861	rs6465657	Prostate cancer	469	732	358	509	-0.39524	0.00899723	0.0385917	246.456	204.146	488.06	348.516	0.862506	0.215381	0.642057	Inactive
Fragment 175	rs1013887	chr7	97709345	rs6465657	Prostate cancer	452	827	451	702	-0.23316	0.101429	0.236647	316.951	265.21	500.775	426.969	1.01953	0.873595	0.994856	Inactive
Fragment 176	rs10139082	chr14	75223338	rs732765	Non-small cell lung cancer	398	475	367	264	-0.973009	2.59e-08	6.76e-07	569.555	266.994	114.981	57.2772	1.05807	0.788051	0.973889	NRE
Fragment 177	rs1014268	chr7	118035388	rs41997	Response to platinum-based chemotherapy in non-small-cell lung cancer	130	238	115	179	-0.209791	0.300786	0.498015	41.2005	45.1438	182.645	143.524	0.717533	0.18227	0.605843	Inactive
Fragment 178	rs10143875	chr14	23584265	rs4982731	Acute lymphoblastic leukemia (childhood)	3045	5583	2475	3667	-0.263243	0.0258352	0.086622	476.028	387.207	4465.62	3704.81	1.02039	0.801322	0.976577	Inactive
Fragment 179	rs1014971	chr22	39332623	rs1014971	Bladder cancer	4797	11831	4047	8206	0.156269	0.142944	0.300936	4303.77	4955.03	3522.84	3716.22	0.916209	0.00542701	0.122247	Inactive
Fragment 180	rs10150442	chr14	103491628	rs751837	Large B-cell lymphoma	247	293	199	231	-0.691145	9.98e-05	0.000972647	402.195	238.934	1	0	0	NA	NA	NRE
Fragment 181	rs10150774	chr14	103507093	rs751837	Large B-cell lymphoma	63	142	64	86	-0.14193	0.564133	0.740661	116.865	99.5718	0	0.938217	Inf	NA	NA	Inactive
Fragment 182	rs10157801	chr1	155120012	rs4072037	Esophageal cancer and gastric cancer	200	462	202	309	-0.0768771	0.667125	0.810432	21.0845	28.3709	344.331	317.503	0.693676	0.238184	0.662756	Inactive
Fragment 183	rs1016343	chr8	128093297	rs1016343	Prostate cancer	813	1671	735	1329	-0.0530036	0.659299	0.806607	999.424	980.81	391.732	369.617	0.961194	0.66987	0.925506	Inactive
Fragment 184	rs10164319	chr19	18569833	rs4808801	Breast cancer	923	1776	749	1021	-0.266572	0.0726167	0.186739	1232.29	1018.63	277.773	221.033	0.961138	0.727836	0.953308	Inactive
Fragment 185	rs10164806	chr2	145193326	rs12105918	Renal cell carcinoma	57	213	65	166	0.492321	0.0326441	0.103045	92.2221	145.832	17.6739	23.0583	0.80582	0.6043	0.896284	Inactive
Fragment 186	rs10165302	chr2	217484157	rs9288520	Esophageal cancer (alcohol interaction)	1617	3607	1379	3026	0.137787	0.200114	0.378154	1991.05	2174.77	675.999	781.972	1.05896	0.360687	0.7579	Inactive
Fragment 187	rs1016578	chr8	129199566	rs11780156	Breast cancer	777	1497	712	1055	-0.229473	0.0730363	0.187301	954.929	808.052	403.468	336.417	0.985435	0.895036	1	Inactive
Fragment 188	rs10166328	chr2	198511917	rs700651	Intracranial aneurysm	12	29	12	19	-0.0104958	0.970494	NA	7.26328	8.0468	14.9686	13.7509	0.820443	#N/A	#N/A	NA
Fragment 189	rs1016669	chr3	41894440	rs1052501	Multiple myeloma	384	1448	384	1263	0.763235	2.78e-08	7.23e-07	589.26	998.568	115.601	238.336	1.20956	0.142351	0.559058	PRE
Fragment 190	rs10167244	chr2	213281310	rs13393577	Breast cancer	1	3	0	10	0.214147	0.214346	NA	0.852655	6.60207	0	0	0	#N/A	#N/A	NA
Fragment 191	rs10170236	chr2	150457624	rs7578361	Acute lymphoblastic leukemia (childhood)	28	28	4	25	-0.086072	0.758507	NA	2.70531	3.17726	24.3164	21.4696	0.877301	#N/A	#N/A	NA
Fragment 192	rs10170771	chr2	20883216	rs13385191	Prostate cancer	2848	7350	2416	5716	0.292901	0.00352184	0.0183083	2577.1	3070.36	2150.84	2764.33	1.07862	0.0545827	0.393817	Inactive
Fragment 193	rs10171934	chr2	20884546	rs13385191	Prostate cancer	807	1607	722	1176	-0.144282	0.243782	0.435527	751.579	666.657	615.313	548.759	1.00644	0.936899	1	Inactive
Fragment 194	rs1017226	chr5	56153392	rs1017226	Breast cancer (early onset)	19	42	9	36	0.237436	0.408766	NA	25.2005	33.5974	0	2.5614	Inf	#N/A	#N/A	NA
Fragment 195	rs1017493	chr2	235596020	rs6736997	Pancreatic cancer	0	3	3	2	-0.0261218	0.862401	NA	0	0	3	2.27359	0	#N/A	#N/A	NA
Fragment 196	rs10177001	chr2	19310365	rs12710696	Breast cancer	1145	2404	1005	1966	0.0157858	0.888431	0.941082	723.263	732.505	1226.94	1247.77	1.00324	0.973656	1	Inactive
Fragment 197	rs10177970	chr2	37512968	rs2041840	Chronic lymphocytic leukemia	12	20	6	9	-0.106746	0.689503	NA	0.852655	0.397157	15.3792	12.4155	Inf	#N/A	#N/A	NA
Fragment 198	rs1017866	chr2	111730984	rs4849303	Colorectal cancer (diet interaction)	752	2114	612	1440	0.344691	0.00783299	0.0346166	485.154	629.031	741.253	911.181	0.947952	0.507189	0.845545	Inactive
Fragment 199	rs10178975	chr2	37514564	rs2041840	Chronic lymphocytic leukemia	48	97	40	118	0.221049	0.395159	0.589989	0	2.02034	80.0748	100.349	0	NA	NA	Inactive
Fragment 200	rs10179195	chr2	85762761	rs10187424	Prostate cancer	718	1456	604	1384	0.103062	0.435667	0.629455	791.726	837.736	397.69	456.952	1.08518	0.352477	0.754819	Inactive
Fragment 201	rs10179488	chr2	19310352	rs12710696	Breast cancer	1135	2401	998	1962	0.0244323	0.828237	0.90715	717.999	737.916	1210.39	1223.78	0.984157	0.816653	0.981383	Inactive
Fragment 202	rs10179592	chr2	121246568	rs4849887	Breast cancer	4316	6635	3842	5355	-0.439342	7.49e-06	0.000101219	819.779	592.7	6525.81	4765.17	1.00966	0.886414	0.998351	NRE
Fragment 203	rs10180663	chr2	25633242	rs10180663	Multiple myeloma (IgH translocation)	439	850	388	737	-0.0587225	0.676453	0.81599	245.877	182.497	497.323	541.65	1.47362	0.000857386	0.0358149	Inactive
Fragment 204	rs10181656	chr2	191969879	rs7574865	Hepatocellular carcinoma (hepatitis B virus related)	116	267	90	204	0.157527	0.444647	0.638424	82.3695	87.1908	103.981	116.276	1.05112	0.838098	0.987058	Inactive
Fragment 205	rs10182220	chr2	153001794	rs16830728	Adverse response to chemotherapy in breast cancer (alopecia)	2	8	5	5	-0.0275877	0.898462	NA	4.85266	3.86222	1.85266	2.02034	1.22862	#N/A	#N/A	NA
Fragment 206	rs10182643	chr2	20884586	rs13385191	Prostate cancer	777	1551	704	1119	-0.158583	0.207184	0.38753	720.115	645.763	612.903	528.878	0.961819	0.629983	0.905092	Inactive
Fragment 207	rs1018340	chr3	70918127	rs2687201	Esophageal adenocarcinoma	94	217	61	169	0.256435	0.253679	0.446293	77.4854	101.224	61.8115	73.296	0.897948	0.647744	0.915343	Inactive
Fragment 208	rs10184528	chr2	211575134	rs2371030	Non-small cell lung cancer	38	77	43	106	0.131911	0.623868	0.780341	0	2.5614	73.5482	79.5988	0	NA	NA	Inactive
Fragment 209	rs10185010	chr2	111601798	rs13401811	Chronic lymphocytic leukemia	814	2120	716	1678	0.289134	0.0139193	0.053925	1096.35	1247.62	280.331	409.39	1.2827	0.00466946	0.112731	Inactive
Fragment 210	rs10187095	chr2	160052298	rs7582141	Response to radiotherapy in prostate cancer (toxicity)	3136	11168	2697	7094	0.593034	6.51e-07	1.22e-05	4991.75	7604.94	292.067	470.961	1.0588	0.468973	0.822104	PRE
Fragment 211	rs10187424	chr2	85794297	rs10187424	Prostate cancer	651	1257	543	948	-0.119004	0.357134	0.555587	742.842	669.743	302.362	297.984	1.09422	0.380094	0.773549	Inactive
Fragment 212	rs10188926	chr2	213275304	rs13393577	Breast cancer	0	5	6	4	-0.0603565	0.74827	NA	6	4.15003	0	0	0	#N/A	#N/A	NA
Fragment 213	rs10189015	chr2	111918472	rs1439287	Chronic lymphocytic leukemia	766	2052	679	1459	0.25035	0.0435614	0.12766	819.538	1027.58	499.186	545.04	0.871242	0.0802865	0.451801	Inactive
Fragment 214	rs10190843	chr2	192579683	rs11903757	Colorectal cancer	78	189	72	174	0.223063	0.319224	0.516441	129.096	157.805	8.55797	7.07403	0.635989	NA	NA	Inactive
Fragment 215	rs10192562	chr2	145184316	rs12105918	Renal cell carcinoma	45	94	27	59	0.0501594	0.853538	NA	44.1376	58.1752	20.2319	10.5391	0.420025	#N/A	#N/A	NA
Fragment 216	rs10193261	chr2	47239142	rs10194115	Erectile dysfunction and prostate cancer treatment	4423	14437	3884	10189	0.530856	3.22e-07	6.57e-06	7525.1	10953.6	8.55797	8.95046	0.686993	NA	NA	PRE
Fragment 217	rs10193598	chr2	160054020	rs7582141	Response to radiotherapy in prostate cancer (toxicity)	221	596	189	566	0.460519	0.00569442	0.0271204	348.763	502.965	21.1159	31.3929	1.02421	1	1	Inactive
Fragment 218	rs10194115	chr2	47240012	rs10194115	Erectile dysfunction and prostate cancer treatment	5773	11025	5063	8137	-0.186443	0.0604065	0.163447	9793.41	8573.05	10.2633	18.7298	2.17031	0.0606777	0.411115	Inactive
Fragment 219	rs1019417	chr10	107467627	rs17119461	Melanoma	237	641	196	473	0.320525	0.0486476	0.138523	377.553	477.949	18.5266	24.0713	0.9989	1	1	Inactive
Fragment 220	rs1019418	chr10	107467136	rs17119461	Melanoma	39	52	34	30	-0.531268	0.0573304	NA	54.285	34.501	12.9686	2.38294	0.240062	#N/A	#N/A	NA
Fragment 221	rs10194540	chr2	213282364	rs13393577	Breast cancer	23	71	24	91	0.498747	0.0732288	NA	43.6111	77.4346	0	0	0	#N/A	#N/A	NA
Fragment 222	rs10197940	chr2	152253918	rs10197940	Lung cancer	29	57	26	82	0.225483	0.420342	NA	31.0531	34.6795	18.8212	31.7843	1.4866	#N/A	#N/A	NA
Fragment 223	rs10198539	chr2	231105646	rs13397985	Chronic lymphocytic leukemia	42	101	33	69	0.11451	0.666152	0.809888	67.8115	77.446	1	0	0	NA	NA	Inactive
Fragment 224	rs10198569	chr2	85794415	rs10187424	Prostate cancer	563	1056	509	795	-0.213093	0.109368	0.250033	547.734	481.984	265.162	203.437	0.871012	0.239992	0.664128	Inactive
Fragment 225	rs10201872	chr2	231106724	rs13397985	Chronic lymphocytic leukemia	117	129	118	147	-0.617171	0.00588075	0.0278353	213.908	128.064	0	0.54106	Inf	NA	NA	Inactive
Fragment 226	rs10202195	chr2	238352128	rs7584330	Prostate cancer	334	441	293	320	-0.672761	2.79e-05	0.000317092	354.794	227.791	199.35	111.941	0.876441	0.385796	0.778899	NRE
Fragment 227	rs10202244	chr2	231106935	rs13397985	Chronic lymphocytic leukemia	155	205	134	184	-0.491879	0.0136998	0.053235	258.604	176.678	1	0.54106	1.46194	NA	NA	Inactive
Fragment 228	rs10202549	chr2	192585015	rs11903757	Colorectal cancer	324	625	270	525	-0.0462714	0.762531	0.868044	513.797	493.375	32.4637	37.9661	1.23783	0.458481	0.814581	Inactive
Fragment 229	rs10202760	chr2	213291354	rs13393577	Breast cancer	9	18	11	5	-0.263975	0.317091	NA	18.6739	9.85413	0	0	0	#N/A	#N/A	NA
Fragment 230	rs10203060	chr2	150378019	rs7578361	Acute lymphoblastic leukemia (childhood)	220	428	188	424	0.0623487	0.722741	0.846002	317.741	313.508	56.9903	84.0078	1.49167	0.0401458	0.342587	Inactive
Fragment 231	rs10204104	chr2	174209822	rs1550623	Breast cancer	3	7	3	1	-0.0851546	0.653863	NA	0	0	5.55797	2.7801	0	#N/A	#N/A	NA
Fragment 232	rs10204282	chr2	150421458	rs7578361	Acute lymphoblastic leukemia (childhood)	13	32	6	23	0.212555	0.450539	NA	0.852655	0.397157	16.2319	23.277	Inf	#N/A	#N/A	NA
Fragment 233	rs10204886	chr2	150369240	rs7578361	Acute lymphoblastic leukemia (childhood)	82	165	51	169	0.271915	0.252545	0.445437	12.8212	21.2912	99.6859	120.811	0.749887	0.465321	0.820058	Inactive
Fragment 234	rs1020700	chr8	128200052	rs2466032	Chronic lymphocytic leukemia	71	210	87	180	0.234256	0.297236	0.494753	134.717	161.414	12.8212	18.8391	1.22476	0.709145	0.94267	Inactive
Fragment 235	rs10207640	chr2	173307726	rs12621278	Prostate cancer	29	53	30	43	-0.190455	0.496643	NA	52.0217	43.9177	0.852655	0.397157	0	#N/A	#N/A	NA
Fragment 236	rs10207654	chr2	173307756	rs12621278	Prostate cancer	23	44	21	28	-0.169788	0.553553	NA	38.7584	31.8303	0.852655	0.397157	0	#N/A	#N/A	NA
Fragment 237	rs10207875	chr2	150394925	rs7578361	Acute lymphoblastic leukemia (childhood)	867	1914	769	1548	0.0701091	0.551544	0.729693	295.666	268.56	1178.8	1278.14	1.1927	0.0619451	0.412135	Inactive
Fragment 238	rs10208974	chr2	52612640	rs17042688	Estradiol plasma levels (breast cancer)	1	2	1	4	0.0462221	0.761661	NA	1.85266	2.41749	0	0	0	#N/A	#N/A	NA
Fragment 239	rs10209615	chr2	231089943	rs13397985	Chronic lymphocytic leukemia	2114	4734	1900	4072	0.124974	0.235876	0.425166	3662.9	4019.26	4.70531	7.10858	1.27595	NA	NA	Inactive
Fragment 240	rs10209848	chr2	160049725	rs7582141	Response to radiotherapy in prostate cancer (toxicity)	201	470	204	445	0.156123	0.370067	0.568231	353.857	394.126	16.8212	29.125	1.53188	0.222924	0.651593	Inactive
Fragment 241	rs10210063	chr2	145182957	rs12105918	Renal cell carcinoma	95	214	73	177	0.179117	0.410859	0.605357	140.181	168.021	12.9686	10.3204	0.6419	0.386814	0.778899	Inactive
Fragment 242	rs10210358	chr2	141795620	rs10210358	Erectile dysfunction and prostate cancer treatment	89	251	100	163	0.0827163	0.705605	0.835115	87.3695	96.7974	84.6642	88.9522	0.939288	0.832452	0.986566	Inactive
Fragment 243	rs10211024	chr2	238353776	rs7584330	Prostate cancer	908	1704	824	1294	-0.211982	0.0768571	0.193836	1157.61	975.394	412.521	363.821	1.04679	0.613971	0.901419	Inactive
Fragment 244	rs10211079	chr2	211575735	rs2371030	Non-small cell lung cancer	18	40	11	50	0.33414	0.245201	NA	0	3.10246	26.3478	39.2958	0	#N/A	#N/A	NA
Fragment 245	rs10211086	chr2	211575748	rs2371030	Non-small cell lung cancer	18	40	11	50	0.33414	0.245201	NA	0	3.10246	26.3478	39.2958	0	#N/A	#N/A	NA
Fragment 246	rs10211665	chr2	46526096	rs7579899	Renal cell carcinoma	5384	8933	4289	5444	-0.430343	0.000656361	0.00453725	7677.7	5642.28	826.497	548.056	0.902884	0.0800539	0.451751	NRE
Fragment 247	rs10212536	chr3	41827026	rs1052501	Multiple myeloma	225	368	184	256	-0.361492	0.0436521	0.127829	296.804	235.262	71.6328	48.321	0.842774	0.416722	0.796065	Inactive
Fragment 248	rs1021446	chr4	142648557	rs17007695	Response to treatment for acute lymphoblastic leukemia	64	159	86	121	-0.0982764	0.680071	0.817932	115.338	85.4237	24.3792	42.6515	2.41587	0.00286562	0.0768819	Inactive
Fragment 249	rs10216533	chr8	143763690	rs2294008	Bladder cancer	1989	2875	1177	2091	-0.323814	0.0289617	0.0945579	1791.77	1399.4	1009.35	811.074	1.02956	0.636029	0.908358	Inactive
Fragment 250	rs10217130	chr9	33344043	rs12336160	Erectile dysfunction and prostate cancer treatment	603	1215	586	1024	-0.0904282	0.489719	0.680796	1096.59	1008.24	1.85266	1.33537	0.5443	NA	NA	Inactive
Fragment 251	rs10218002	chrX	65598391	rs5965182	Erectile dysfunction and prostate cancer treatment	5	15	5	16	0.176233	0.495605	NA	0	0	9.26328	14.6143	0	#N/A	#N/A	NA
Fragment 252	rs10219203	chr11	74324923	rs3824999	Colorectal cancer	351	853	344	801	0.231364	0.123394	0.270571	434.343	511.236	182.413	237.547	1.11056	0.377525	0.772062	Inactive
Fragment 253	rs1021954	chr8	128203857	rs2456449	Chronic lymphocytic leukemia	706	1733	607	1500	0.283689	0.0216226	0.0757182	678.094	823.11	520.913	659.146	1.04203	0.611116	0.899702	Inactive
Fragment 254	rs1021955	chr8	128203973	rs2456449	Chronic lymphocytic leukemia	348	808	299	731	0.2332	0.115881	0.259924	354.5	448.698	231.666	259.817	0.883659	0.300613	0.717089	Inactive
Fragment 255	rs1022034	chr12	88918743	rs995030	Testicular germ cell tumor	174	339	128	254	-0.0291002	0.87826	0.936978	54.1062	62.3597	219.551	207.542	0.823758	0.40247	0.786232	Inactive
Fragment 256	rs10220831	chr15	69992114	rs7176508	Chronic lymphocytic leukemia	2397	7236	2078	5487	0.479311	2.54e-06	3.99e-05	394.7	535.434	3534.7	5060.84	1.05701	0.440544	0.807448	PRE
Fragment 257	rs1022126	chr4	67382811	rs17730929	Colorectal cancer	47	99	37	66	-0.0297926	0.909979	0.953035	0	0	72.5168	72.611	0	NA	NA	Inactive
Fragment 258	rs10223203	chr5	127527646	rs10089	Ileal carcinoids	135	246	108	183	-0.162243	0.424595	0.617718	147.181	126.556	74.9275	69.2208	1.06471	0.836638	0.987058	Inactive
Fragment 259	rs1022348	chr4	104223071	rs4699052	Testicular germ cell tumor	6	21	6	6	0.0255127	0.919521	NA	9.26328	6.93013	1.85266	4.65654	3.05328	#N/A	#N/A	NA
Fragment 260	rs10226033	chr7	124521430	rs17246404	Chronic lymphocytic leukemia	1	10	1	0	0.0846234	0.580541	NA	0.852655	3.17726	1	0.794315	0.408248	#N/A	#N/A	NA
Fragment 261	rs102275	chr11	61557803	rs1535	Colorectal cancer	5787	9677	4943	7172	-0.351004	0.000419924	0.00317408	5835.36	4377.94	3787.82	3000.7	1.05587	0.0851159	0.460007	NRE
Fragment 262	rs10228040	chr7	130653616	rs2048672	Breast cancer	220	399	185	409	0.00600387	0.9733	0.985397	242.782	259.737	128.802	109.414	0.789971	0.135994	0.549303	Inactive
Fragment 263	rs10230610	chr7	124425398	rs17246404	Chronic lymphocytic leukemia	454	595	353	418	-0.631793	3.81e-05	0.000413139	386.227	240.926	352.026	215.231	0.978299	0.858226	0.993081	NRE
Fragment 264	rs10232542	chr7	106751546	rs3752645	Bladder cancer (smoking interaction)	2129	3819	1962	2662	-0.34297	0.00242655	0.0133894	3701.34	2859.41	4.70531	5.91711	1.55328	NA	NA	Inactive
Fragment 265	rs1023449	chr6	32727905	rs7453920	Lymphoma	82	202	63	165	0.273775	0.222117	0.407682	16.3792	33.4075	115.539	133.532	0.561144	0.0848721	0.459144	Inactive
Fragment 266	rs10240648	chr7	118083471	rs41997	Response to platinum-based chemotherapy in non-small-cell lung cancer	42	66	29	90	0.111075	0.685229	NA	19.7898	20.2091	45.0217	54.6987	1.22046	#N/A	#N/A	NA
Fragment 267	rs10241173	chr7	124453258	rs17246404	Chronic lymphocytic leukemia	28	40	16	54	0.0736938	0.796845	NA	16.2319	19.3399	22.6425	22.9489	0.843898	#N/A	#N/A	NA
Fragment 268	rs1024460	chr7	118000843	rs41997	Response to platinum-based chemotherapy in non-small-cell lung cancer	15	62	7	35	0.532386	0.0639478	NA	18.0845	37.7876	1.70531	5.37605	1.18115	#N/A	#N/A	NA
Fragment 269	rs1024476	chr7	8554326	rs765855	Breast Cancer in BRCA1 mutation carriers	382	840	313	748	0.180349	0.217481	0.401635	193.729	201.446	434.574	517.867	1.14921	0.254788	0.678064	Inactive
Fragment 270	rs1024479	chr7	8555045	rs765855	Breast Cancer in BRCA1 mutation carriers	96	151	76	101	-0.371213	0.108086	0.247764	44.5797	38.3287	103.717	73.9061	0.843172	0.591471	0.890647	Inactive
Fragment 271	rs10245472	chr7	55147478	rs11979158	Glioma	478	1889	421	1409	0.8163	1.84e-10	8.41e-09	801.632	1458.96	1.85266	2.81465	0.82462	NA	NA	PRE
Fragment 272	rs10248105	chr7	106760498	rs3752645	Bladder cancer (smoking interaction)	1488	2939	1223	2561	0.0205409	0.855515	0.924962	2457.22	2494.67	6.55797	4.54718	0.70346	NA	NA	Inactive
Fragment 273	rs10248353	chr7	109156787	rs10953615	Gallbladder cancer	76	206	49	161	0.439635	0.058243	0.158817	108.686	153.476	5.11593	15.0517	2.13197	NA	NA	Inactive
Fragment 274	rs1024896	chr2	211593938	rs2371030	Non-small cell lung cancer	94	393	88	261	0.701205	0.000560067	0.0039839	15.6739	15.6964	144.212	277.056	1.92071	0.0845447	0.459144	PRE
Fragment 275	rs1024898	chr2	211593520	rs2371030	Non-small cell lung cancer	225	658	200	515	0.415735	0.00941663	0.0398934	15.5266	14.2172	371.763	519.478	1.59361	0.25927	0.683651	Inactive
Fragment 276	rs1025497	chr19	41871254	rs2241714	Colorectal cancer	188	242	164	200	-0.594864	0.00159502	0.00935577	179.087	129.082	139.654	70.9476	0.704192	0.066343	0.424604	NRE
Fragment 277	rs10256936	chr7	109085010	rs10277209	Prostate cancer (gene x gene interaction)	2	6	0	0	0.0272695	0.83371	NA	1.70531	2.38294	0	0	0	#N/A	#N/A	NA
Fragment 278	rs10257229	chr7	108969055	rs10277209	Prostate cancer (gene x gene interaction)	19	105	15	107	1.04507	0.000145655	NA	30.3478	99.0538	0	0	0	#N/A	#N/A	NA
Fragment 279	rs10261881	chr7	106781650	rs3752645	Bladder cancer (smoking interaction)	46	129	53	112	0.203115	0.415955	0.60961	92.2221	111.832	0	0	0	NA	NA	Inactive
Fragment 280	rs10263639	chr7	67059267	rs10263639	Breast cancer	6094	9945	5409	8187	-0.34015	0.00041099	0.00311604	10377.1	8174.11	13.2633	14.0733	1.36713	0.442578	0.807804	NRE
Fragment 281	rs10264390	chr7	50475321	rs11978267	Acute lymphoblastic leukemia (childhood)	2641	4654	2199	3531	-0.243629	0.0195519	0.0704469	4126.68	3495.63	221.845	159.111	0.845506	0.126374	0.539487	Inactive
Fragment 282	rs10270452	chr7	67058772	rs10263639	Breast cancer	3391	5728	2928	4275	-0.339009	0.000903358	0.00590392	5740.6	4519.64	8.55797	7.64964	1.12899	NA	NA	NRE
Fragment 283	rs1027087	chr12	26470850	rs718314	Renal cell carcinoma	718	1549	628	1333	0.090707	0.464761	0.656358	334.857	404.02	881.412	900.907	0.84809	0.0659101	0.42357	Inactive
Fragment 284	rs10271646	chr7	124549573	rs17246404	Chronic lymphocytic leukemia	1	15	1	12	0.409393	0.0685225	NA	1.85266	9.77933	0	2.67075	Inf	#N/A	#N/A	NA
Fragment 285	rs10272371	chr7	106762847	rs3752645	Bladder cancer (smoking interaction)	22	76	9	65	0.670721	0.0185918	NA	27.7584	64.2707	0	0	0	#N/A	#N/A	NA
Fragment 286	rs10272724	chr7	50477213	rs11978267	Acute lymphoblastic leukemia (childhood)	1947	4892	1663	3808	0.250822	0.0158671	0.0599381	3182.17	3776.23	103.128	162.323	1.32534	0.0279108	0.291936	Inactive
Fragment 287	rs1027643	chr5	91893792	rs1027643	Wilms tumor	166	391	158	345	0.159261	0.377714	0.575005	295.688	339.139	1	0.938217	0.873344	NA	NA	Inactive
Fragment 288	rs10277209	chr7	109003574	rs10277209	Prostate cancer (gene x gene interaction)	46	109	38	125	0.357271	0.165571	0.333171	0	0	74.3695	110.128	0	NA	NA	Inactive
Fragment 289	rs10278451	chr7	50468952	rs11978267	Acute lymphoblastic leukemia (childhood)	2213	4319	1871	2998	-0.169351	0.132344	0.285496	3527.13	3119.22	142.212	152.446	1.21041	0.120516	0.529212	Inactive
Fragment 290	rs10278820	chr7	109079428	rs10277209	Prostate cancer (gene x gene interaction)	0	8	5	5	0.0374152	0.84791	NA	5	5.88256	0	0	0	#N/A	#N/A	NA
Fragment 291	rs10279610	chr7	28975696	rs2018683	Response to irinotecan and platinum-based chemotherapy in non-small-cell lung cancer	1043	1900	840	1323	-0.227734	0.069101	0.180034	1146.04	995.516	568.198	460.4	0.931865	0.361071	0.758214	Inactive
Fragment 292	rs10283381	chr8	78922806	rs2219968	Prostate cancer (gene x gene interaction)	65	111	58	95	-0.198668	0.417464	0.610894	63.1376	53.1906	48.5797	38.6511	0.946376	0.887554	0.998456	Inactive
Fragment 293	rs1028842	chr14	68671723	rs2588809	Breast cancer	0	1	1	2	0.0215509	0.846731	NA	1	1.47928	0	0	0	#N/A	#N/A	NA
Fragment 294	rs1030840	chr10	34717415	rs563507	Acute lymphoblastic leukemia (childhood)	22	70	17	38	0.246437	0.387778	NA	35.7584	47.9641	0	0	0	#N/A	#N/A	NA
Fragment 295	rs1031254	chr3	108778447	rs4855695	Colorectal cancer (diet interaction)	30	80	29	128	0.548788	0.0459101	0.132631	6	35.3876	47.5797	62.5382	0.226994	NA	NA	Inactive
Fragment 296	rs1031804	chr4	104066049	rs2720460	Testicular germ cell tumor	13	57	9	24	0.372622	0.192886	NA	10.1159	19.7774	9.96859	15.846	0.803213	#N/A	#N/A	NA
Fragment 297	rs103294	chr19	54797848	rs103294	Prostate cancer	3019	5100	2582	4048	-0.290639	0.00395167	0.0201231	1269.04	1078.64	3794.9	3050.26	0.945236	0.248515	0.670564	Inactive
Fragment 298	rs1033667	chr22	29130300	rs738722	Esophageal cancer and gastric cancer	1678	4226	1427	3151	0.22732	0.0352085	0.1091	1957.23	2373.14	855.359	944.911	0.911519	0.102655	0.495627	Inactive
Fragment 299	rs1034072	chr9	5088903	rs10974944	Myeloproliferative neoplasms	68	278	88	209	0.505627	0.0220096	0.0767603	132.865	200.83	10.2633	17.5729	1.19047	0.840877	0.987858	Inactive
Fragment 300	rs1034519	chr8	60658238	rs4737547	Multiple myeloma (IgH translocation)	38	113	36	97	0.356277	0.169541	0.338688	14.9686	24.0713	53.4323	73.2903	0.861626	0.714196	0.945575	Inactive
Fragment 301	rs1035142	chr2	202153078	rs13016963	Melanoma	389	972	310	729	0.255088	0.0768408	0.193836	181.381	194.188	451.891	567.126	1.17023	0.202962	0.632757	Inactive
Fragment 302	rs1035209	chr10	101345366	rs1035209	Colorectal cancer	2956	5272	2486	3931	-0.245439	0.0181192	0.0662427	3385.1	2927.22	1520.31	1200.05	0.913016	0.050358	0.384057	Inactive
Fragment 303	rs1036171	chr5	127402798	rs10089	Ileal carcinoids	254	490	242	464	-0.0509761	0.759618	0.865996	308.541	326.074	142.623	111.648	0.74263	0.0537628	0.392083	Inactive
Fragment 304	rs1036446	chr3	87136467	rs9284813	Prostate cancer	286	529	240	430	-0.12764	0.422963	0.61614	159.35	115.844	317.804	324.525	1.40033	0.0211392	0.254344	Inactive
Fragment 305	rs1036954	chr10	4684980	rs7086888	Multiple myeloma (IgH translocation)	629	2045	564	1794	0.650485	1.42e-07	3.15e-06	1051.15	1704.04	31.4951	63.9427	1.27324	0.333161	0.743949	PRE
Fragment 306	rs1037663	chr2	199162096	rs13398206	Prostate cancer (gene x gene interaction)	175	439	137	347	0.29175	0.103817	0.240836	248.751	314.821	35.4637	43.5263	0.993751	1	1	Inactive
Fragment 307	rs1038394	chr3	47464122	rs8180040	Colorectal cancer	10049	24552	8859	14433	0.010491	0.934325	0.965528	10515.1	10746.3	6310.45	6134.09	0.951183	0.026953	0.287524	Inactive
Fragment 308	rs10402727	chr19	52370379	rs10411161	Breast cancer	88	152	73	162	-0.0190426	0.934006	0.965528	99.7173	97.7185	40.9058	46.1511	1.1443	0.609515	0.89951	Inactive
Fragment 309	rs1040558	chr6	20713706	rs2206734	Ileal carcinoids	6	24	13	13	-0.0343252	0.900059	NA	10.7053	11.7651	7.41062	4.80044	0.662769	#N/A	#N/A	NA
Fragment 310	rs10405636	chr19	18538742	rs4808801	Breast cancer	300	538	185	348	-0.124033	0.503152	0.692596	357.374	323.293	81.5699	69.9	0.943559	0.787723	0.973889	Inactive
Fragment 311	rs10408290	chr19	18542701	rs4808801	Breast cancer	1674	2255	1292	1586	-0.609571	5.15e-07	9.88e-06	2327.18	1456.75	374.048	261.641	1.1188	0.20256	0.632348	NRE
Fragment 312	rs10411161	chr19	52372976	rs10411161	Breast cancer	2006	3201	1810	2638	-0.379958	0.000335871	0.00264485	2347.46	1793.68	1092.71	839.951	1.00542	0.933558	1	NRE
Fragment 313	rs10411210	chr19	33532300	rs10411210	Colorectal cancer	1235	4903	1045	3728	0.876191	5.54e-16	6.91e-14	1621.63	3112.21	420.963	732.321	0.906251	0.157255	0.577691	PRE
Fragment 314	rs10414104	chr19	52368132	rs10411161	Breast cancer	925	2038	731	1783	0.198807	0.104481	0.241847	977.33	1130.38	525.144	605.161	0.996352	0.97052	1	Inactive
Fragment 315	rs10418246	chr19	33572397	rs10411210	Colorectal cancer	4514	16716	3748	8368	0.418734	0.0935779	0.223528	6987.07	10293.9	335.12	551.769	1.11844	0.122504	0.531001	Inactive
Fragment 316	rs10419226	chr19	18803172	rs10419226	Esophageal adenocarcinoma	1351	2334	1144	1617	-0.338369	0.00468174	0.0231243	1017.19	798.301	1256.37	981.184	0.9954	0.949258	1	Inactive
Fragment 317	rs1042026	chr4	100228466	rs1042026	Esophageal cancer (alcohol interaction)	27	66	26	58	0.138429	0.61864	NA	3.85266	1.58863	39.4637	51.8552	2.63997	#N/A	#N/A	NA
Fragment 318	rs10421887	chr19	44294849	rs3760982	Breast cancer	623	1111	550	961	-0.172404	0.186157	0.359515	143.096	100.136	929.55	852.114	1.30989	0.0550609	0.394511	Inactive
Fragment 319	rs10423498	chr19	354248	rs6510725	Non-small cell lung cancer	3	20	2	16	0.424188	0.0905974	NA	1.85266	7.10858	1.85266	9.49152	1.26953	#N/A	#N/A	NA
Fragment 320	rs10424333	chr19	33527596	rs10411210	Colorectal cancer	43	28	34	16	-1.04939	0.000218863	NA	46.8743	15.2302	21.9372	3.75287	0.573105	#N/A	#N/A	NA
Fragment 321	rs10425982	chr19	18586519	rs4808801	Breast cancer	2308	3495	1827	3626	-0.188746	0.144627	0.303847	3208.5	2387.28	511.323	424.183	1.11511	0.125189	0.53528	Inactive
Fragment 322	rs10427083	chr19	18550276	rs4808801	Breast cancer	2982	5764	2569	3949	-0.204178	0.0660192	0.17412	4348.81	3758.71	567.461	472.907	0.965147	0.597316	0.89374	Inactive
Fragment 323	rs10427139	chr19	33573444	rs10411210	Colorectal cancer	1690	2694	1417	2011	-0.397012	0.000345647	0.00270803	2645.23	2031.85	129.949	74.3436	0.740998	0.0434046	0.354542	NRE
Fragment 324	rs10429491	chr9	5050706	rs10974944	Myeloproliferative neoplasms	13	27	6	16	0.0622094	0.822324	NA	15.3792	18.5859	1.70531	0.794315	0.404661	#N/A	#N/A	NA
Fragment 325	rs10429556	chr9	96805635	rs6479527	Esophageal adenocarcinoma	14	44	12	32	0.257803	0.369801	NA	19.3792	20.0306	4.55797	14.7582	2.80042	#N/A	#N/A	NA
Fragment 326	rs10431668	chr14	43413995	rs11157317	Multiple myeloma (hyperdiploidy)	270	769	194	628	0.540395	0.000713821	0.00484984	217.077	388.076	196.582	250.665	0.712831	0.00887109	0.165793	PRE
Fragment 327	rs10431669	chr14	43414227	rs11157317	Multiple myeloma (hyperdiploidy)	131	392	105	305	0.485493	0.010649	0.0439443	116.244	186.106	100.454	131.247	0.817307	0.285477	0.709357	Inactive
Fragment 328	rs10431670	chr14	43414336	rs11157317	Multiple myeloma (hyperdiploidy)	209	529	162	408	0.297589	0.0816212	0.202741	189.203	233.673	151.002	194.758	1.04301	0.826726	0.984651	Inactive
Fragment 329	rs1043327	chr19	18554972	rs4808801	Breast cancer	5168	10663	4529	7020	-0.150599	0.182032	0.354126	7488.67	6701.4	1283.23	1112.19	0.968635	0.478922	0.827673	Inactive
Fragment 330	rs10433348	chr3	144999145	rs345013	Prostate cancer	0	0	0	0	NA	NA	NA	0	0	0	0	0	#N/A	#N/A	NA
Fragment 331	rs10437452	chr10	98732508	rs17112190	Multiple myeloma (IgH translocation)	77	151	81	94	-0.311439	0.189273	0.363897	143.949	109.639	0	0	0	NA	NA	Inactive
Fragment 332	rs10437514	chr10	45048646	rs7072122	Estradiol plasma levels (breast cancer)	471	1195	419	902	0.210369	0.117399	0.262478	720.031	849.644	93.1593	96.4348	0.874452	0.396348	0.782031	Inactive
Fragment 333	rs10437520	chr10	45047427	rs7072122	Estradiol plasma levels (breast cancer)	71	109	64	96	-0.308369	0.203003	0.382022	98.3067	65.4276	24.2319	28.866	1.81666	0.0788608	0.45108	Inactive
Fragment 334	rs1043848	chr4	95587675	rs17021918	Prostate cancer	31	59	18	49	0.087069	0.757986	NA	28.7584	39.9462	15.6739	9.99803	0.456987	#N/A	#N/A	NA
Fragment 335	rs10442	chr19	18545341	rs4808801	Breast cancer	1366	2242	994	1632	-0.277636	0.0276755	0.0913878	1778.01	1427.71	337.374	299.395	1.10467	0.256854	0.680544	Inactive
Fragment 336	rs10443215	chr1	56112774	rs10443215	Adverse response to chemotherapy in breast cancer (alopecia) (docetaxel)	1071	1663	877	1273	-0.398176	0.000840679	0.00557446	320.71	237.473	1431.99	1084.53	1.02622	0.813244	0.981232	NRE
Fragment 337	rs10444244	chr11	8534603	rs110419	Neuroblastoma	91	179	87	157	-0.07295	0.740205	0.855872	64.8743	62.2849	97.7173	90.794	0.973575	0.909201	1	Inactive
Fragment 338	rs10444316	chr11	8534614	rs110419	Neuroblastoma	105	215	112	190	-0.09108	0.665392	0.809401	87.5482	78.885	110.981	107.573	1.08359	0.757914	0.963437	Inactive
Fragment 339	rs10444413	chr12	21317668	rs10841753	Methotrexate phramacokinetics (acute lymphoblastic leukemia)	26	44	10	54	0.252286	0.38002	NA	32.169	46.6921	0	0	0	#N/A	#N/A	NA
Fragment 340	rs10445308	chr17	37938047	rs8067378	Cervical cancer	398	820	391	616	-0.142712	0.326217	0.524286	445.195	407.894	265.046	239.09	0.983684	0.910469	1	Inactive
Fragment 341	rs10445361	chr17	65962238	rs7216064	Lung adenocarcinoma	632	818	460	631	-0.556063	0.00010028	0.00097565	417.459	299.406	561.156	351.687	0.875148	0.202716	0.632348	NRE
Fragment 342	rs10447995	chr8	128357924	rs1562430	Breast cancer	70	177	74	197	0.306061	0.186733	0.360538	27.2319	38.5705	103.749	134.309	0.892346	0.779006	0.969534	Inactive
Fragment 343	rs1044873	chr16	85955671	rs1044873	Chronic lymphocytic leukemia	245	602	234	515	0.19655	0.219293	0.403744	311.246	349.385	128.654	161.241	1.11204	0.480119	0.828874	Inactive
Fragment 344	rs10450716	chr12	4457682	rs10849033	Acute lymphoblastic leukemia (childhood)	8	18	8	21	0.103327	0.706391	NA	8.55797	10.8614	6.26328	7.64964	1.08812	#N/A	#N/A	NA
Fragment 345	rs10453084	chr8	128112779	rs16901979	Prostate cancer	443	718	462	650	-0.380764	0.0106989	0.0441029	668.608	494.463	155.413	134.194	1.17064	0.233348	0.660281	Inactive
Fragment 346	rs1045531	chr8	143763547	rs2294008	Bladder cancer	3590	8963	2550	5422	0.195405	0.151141	0.313356	3543.95	4079.46	1922.05	2195	0.99225	0.84629	0.989066	Inactive
Fragment 347	rs1045547	chr8	143763757	rs2294008	Bladder cancer	1691	2996	953	2038	-0.0537557	0.829355	0.907654	1413.1	1379.39	932.458	859.412	0.944434	0.348009	0.75096	Inactive
Fragment 348	rs1045574	chr8	143763958	rs2294008	Bladder cancer	3521	12861	2854	8382	0.684766	4.51e-09	1.47e-07	3441.88	5824.76	2294.01	3630.8	0.935298	0.0525402	0.387447	PRE
Fragment 349	rs10455769	chr6	159374007	rs12216499	Bladder cancer (smoking interaction)	17	34	12	51	0.288662	0.315397	NA	9.96859	26.8054	9.82124	11.2241	0.414157	#N/A	#N/A	NA
Fragment 350	rs10455770	chr6	159374304	rs12216499	Bladder cancer (smoking interaction)	17	58	20	65	0.422992	0.136487	NA	20.2319	41.7478	13.2633	16.4562	0.58963	#N/A	#N/A	NA
Fragment 351	rs10455772	chr6	159396403	rs12216499	Bladder cancer (smoking interaction)	16	27	13	24	-0.0837956	0.769725	NA	8.11593	14.9367	18.5266	8.77201	0.260102	#N/A	#N/A	NA
Fragment 352	rs10455782	chr6	160839350	rs7758229	Colorectal cancer	604	1377	513	1135	0.155669	0.221536	0.406984	777.4	871.212	231.519	264.232	1.01512	0.918287	1	Inactive
Fragment 353	rs10455833	chr6	159374197	rs12216499	Bladder cancer (smoking interaction)	12	47	19	55	0.373759	0.193072	NA	16.8212	35.612	12.4106	12.8127	0.51617	#N/A	#N/A	NA
Fragment 354	rs10455836	chr6	159394754	rs12216499	Bladder cancer (smoking interaction)	68	138	52	116	0.0626006	0.795013	0.88801	58.4009	60.3739	43.3164	50.0536	1.12341	0.680001	0.93051	Inactive
Fragment 355	rs1045605	chr8	143764101	rs2294008	Bladder cancer	5813	23889	4974	15241	0.798357	6.16e-12	3.63e-10	5703.68	10392	3945.23	6846.63	0.952674	0.0618356	0.411822	PRE
Fragment 356	rs10456397	chr6	31804014	rs9267673	Hepatocellular carcinoma	123	213	83	165	-0.104569	0.627895	0.783222	179.761	167.699	0.852655	0	0	NA	NA	Inactive
Fragment 357	rs10456809	chr6	17813825	rs10456809	Prostate cancer (gene x gene interaction)	517	1091	405	774	0.00346681	0.980392	0.987551	538.608	580.336	288.393	244.103	0.787452	0.023678	0.26719	Inactive
Fragment 358	rs10457722	chr6	142004452	rs6570465	Methotrexate phramacokinetics (acute lymphoblastic leukemia)	1	3	1	2	0.0201543	0.889571	NA	1.85266	2.27359	0	0	0	#N/A	#N/A	NA
Fragment 359	rs10457724	chr6	142006687	rs6570465	Methotrexate phramacokinetics (acute lymphoblastic leukemia)	4	24	6	16	0.287343	0.279074	NA	7.55797	18.1887	0	0	0	#N/A	#N/A	NA
Fragment 360	rs10458729	chr10	104841479	rs12413409	Intracranial aneurysm	1761	4120	1398	3671	0.294124	0.00945118	0.0399711	2217.47	2710.2	631.883	838.823	1.08599	0.169299	0.592772	Inactive
Fragment 361	rs10460703	chr21	30623109	rs372883	Pancreatic cancer	1520	3256	1264	2328	-0.0100655	0.929749	0.964002	1584.35	1515.25	929.224	968.924	1.09054	0.137291	0.551358	Inactive
Fragment 362	rs10461612	chr5	56003831	rs16886165	Breast cancer	234	572	250	438	0.0386725	0.815782	0.901486	284.488	261.383	159.328	185.456	1.26571	0.0983518	0.488429	Inactive
Fragment 363	rs10463838	chr5	127518305	rs10089	Ileal carcinoids	2	12	2	12	0.285473	0.212634	NA	3.70531	10.8614	0	0.397157	0	#N/A	#N/A	NA
Fragment 364	rs10464529	chr7	124520308	rs17246404	Chronic lymphocytic leukemia	17	47	23	34	-0.00577563	0.98393	NA	22.2319	24.1404	15.2633	12.922	0.796929	#N/A	#N/A	NA
Fragment 365	rs10466217	chr10	123619877	rs10510102	Breast cancer	227	633	227	484	0.257943	0.112054	0.253846	384.205	479.855	33.6425	29.125	0.682646	0.150826	0.570505	Inactive
Fragment 366	rs10466312	chr10	13665690	rs7089227	Adverse response to chemotherapy in breast cancer (alopecia) (cyclophosphamide+epirubicin+/-5FU)	2	5	1	11	0.194441	0.335374	NA	0	1.19147	0	0	0	#N/A	#N/A	NA
Fragment 367	rs10467402	chr13	66439985	rs1585440	Pancreatic cancer	751	1469	623	1219	-0.0336981	0.785948	0.883505	1065.03	1053.2	174.118	166.467	0.964898	0.770453	0.966545	Inactive
Fragment 368	rs10468364	chr16	80645301	rs13329835	Breast cancer	4432	8907	3837	6009	-0.163543	0.138455	0.294322	5765.67	5130.49	1736.99	1561.54	1.01074	0.795833	0.974851	Inactive
Fragment 369	rs1046874	chr1	204527060	rs2290854	Breast Cancer in BRCA1 mutation carriers	2	3	0	2	0.0218867	0.873895	NA	0	0	0	0	0	#N/A	#N/A	NA
Fragment 370	rs1046909	chr19	41882712	rs2241714	Colorectal cancer	1736	1829	1159	1662	-0.67364	8.14e-07	1.46e-05	1824.98	1134.04	747.127	468.4	1.00827	0.916317	1	NRE
Fragment 371	rs10472076	chr5	58184061	rs10472076	Breast cancer	3493	9122	2892	5771	0.188669	0.118059	0.263281	3664.53	4226.69	2081.08	2342.96	0.976201	0.522241	0.853167	Inactive
Fragment 372	rs10473353	chr5	44315108	rs2121875	Prostate cancer	11	18	5	11	-0.0453631	0.86426	NA	8.11593	7.47119	5.41062	5.6293	1.35479	#N/A	#N/A	NA
Fragment 373	rs10474244	chr5	86183950	rs1493354	Adverse response to chemotherapy in breast cancer (alopecia) (anti-microtubule)	13	42	29	59	0.137829	0.631395	NA	22.5266	19.8119	17.558	28.7912	1.83994	#N/A	#N/A	NA
Fragment 374	rs10476473	chr5	163883155	rs6556756	Breast cancer	9	39	14	15	0.0634483	0.821734	NA	12.8212	9.09437	7.85266	11.696	2.12618	#N/A	#N/A	NA
Fragment 375	rs1047781	chr19	49206631	rs1047781	Tumor biomarkers	4452	11580	3889	6833	0.104606	0.416662	0.610183	3737.04	4009.76	3559.74	3827.08	1.00181	0.961067	1	Inactive
Fragment 376	rs10478798	chr5	127442394	rs10089	Ileal carcinoids	1	4	3	2	-0.0480505	0.778886	NA	1.85266	2.27359	2	0.397157	0	#N/A	#N/A	NA
Fragment 377	rs10478803	chr5	127488855	rs10089	Ileal carcinoids	44	82	33	101	0.187752	0.482122	0.673245	46.169	54.1633	24.3478	33.0506	1.17012	0.738773	0.954507	Inactive
Fragment 378	rs10479093	chr5	134508559	rs647161	Colorectal cancer	4161	8191	4051	6479	-0.171236	0.0961367	0.227878	1408.99	1207.09	5993.5	5356.43	1.04329	0.339074	0.74485	Inactive
Fragment 379	rs10479817	chr7	28978148	rs2018683	Response to irinotecan and platinum-based chemotherapy in non-small-cell lung cancer	817	2497	684	1774	0.469799	0.000121937	0.00115471	946.634	1360.17	388.227	526.42	0.944012	0.475334	0.825456	PRE
Fragment 380	rs10483203	chr22	40829953	rs6001930	Breast cancer	176	412	153	283	0.0536035	0.769797	0.873068	206.993	203.576	94.3695	96.8953	1.04704	0.860998	0.993081	Inactive
Fragment 381	rs10483204	chr22	40870794	rs6001930	Breast cancer	461	1011	357	749	0.0899123	0.527629	0.711705	506.765	539.515	219.782	234.974	1.0029	1	1	Inactive
Fragment 382	rs10483205	chr22	40883599	rs6001930	Breast cancer	112	226	112	184	-0.118302	0.567585	0.743912	154.096	123.528	47.9903	61.2028	1.57638	0.0542735	0.393632	Inactive
Fragment 383	rs10483206	chr22	40901345	rs6001930	Breast cancer	153	348	144	317	0.141656	0.447221	0.641038	211.497	192.634	61.1062	115.073	2.05852	9.85e-05	0.00842893	Inactive
Fragment 384	rs10483439	chr14	33837310	rs1243647	Prostate cancer (gene x gene interaction)	16	68	20	33	0.232559	0.417535	NA	26.6425	40.6023	6	2.924	0.334152	#N/A	#N/A	NA
Fragment 385	rs10483812	chr14	69017843	rs999737	Breast cancer	1601	2975	1332	2251	-0.170264	0.122854	0.269615	2563.42	2245.68	102.717	109.34	1.20757	0.182214	0.605843	Inactive
Fragment 386	rs10483813	chr14	69031284	rs999737	Breast cancer	6439	26790	5759	19075	0.863511	1.61e-17	2.44e-15	10959.1	20170.5	9.70531	37.5689	2.06451	NA	NA	PRE
Fragment 387	rs10483862	chr14	75314847	rs732765	Non-small cell lung cancer	141	250	121	148	-0.356747	0.0895887	0.216747	175.676	129.67	63.6956	48.9023	1.03647	0.911569	1	Inactive
Fragment 388	rs10483864	chr14	75326415	rs732765	Non-small cell lung cancer	1613	3490	1526	3134	0.0714328	0.529897	0.713519	2246.49	2263.08	613.64	624.864	1.01027	0.897911	1	Inactive
Fragment 389	rs10483873	chr14	76508770	rs1243647	Prostate cancer (gene x gene interaction)	1914	3505	1584	3338	-0.0232894	0.843437	0.916264	2437.64	2281.58	658.925	677.525	1.09915	0.128988	0.542587	Inactive
Fragment 390	rs10484286	chr6	118956447	rs25422	Renal cell carcinoma	9	22	5	11	0.0651866	0.805803	NA	12.6739	14.1481	0	0	0	#N/A	#N/A	NA
Fragment 391	rs10484289	chr6	118827836	rs25422	Renal cell carcinoma	116	247	107	149	-0.166771	0.437031	0.630569	202.908	176.154	0	0	0	NA	NA	Inactive
Fragment 392	rs10484561	chr6	32665420	rs10484561	Follicular lymphoma	2	3	0	8	0.138521	0.417486	NA	1.70531	5.51995	0	0	0	#N/A	#N/A	NA
Fragment 393	rs10484761	chr6	40802261	rs10484761	Esophageal cancer	337	790	333	613	0.0475713	0.748834	0.859802	443.164	463.18	165.918	168.424	0.968345	0.847708	0.989344	Inactive
Fragment 394	rs10485717	chr20	7810099	rs2423279	Colorectal cancer	5	13	10	8	-0.155073	0.545332	NA	2.85266	2.7801	11.4106	6.71142	0.648744	#N/A	#N/A	NA
Fragment 395	rs10486567	chr7	27976563	rs10486567	Prostate cancer	174	396	147	538	0.486013	0.0181825	0.0664112	34.4637	77.4634	249.488	357.622	0.63524	0.0446119	0.358634	Inactive
Fragment 396	rs10487397	chr7	118007961	rs41997	Response to platinum-based chemotherapy in non-small-cell lung cancer	4	10	2	7	0.089538	0.686229	NA	3.55797	4.40328	1.85266	3.35571	1.45385	#N/A	#N/A	NA
Fragment 397	rs10487687	chr7	153640474	rs6464375	Pancreatic cancer	247	354	182	305	-0.337615	0.0570841	0.156213	354.847	272.388	33.9058	25.0038	0.959717	1	1	Inactive
Fragment 398	rs10488140	chr7	55138388	rs11979158	Glioma	701	1265	541	1011	-0.122535	0.348032	0.546342	1066.87	989.41	53.169	46.295	0.93638	0.758634	0.963437	Inactive
Fragment 399	rs10490113	chr2	59499347	rs10490113	Breast cancer	10	68	13	81	0.920272	0.00127368	NA	21.5266	70.8325	0	0	0	#N/A	#N/A	NA
Fragment 400	rs1049110	chr6	32726803	rs7453920	Lymphoma	2713	4825	2256	3636	-0.234493	0.0248001	0.0838866	962.54	829.539	3492.82	2931.68	0.973892	0.629505	0.905092	Inactive
Fragment 401	rs10494449	chr1	165883303	rs3790672	Testicular germ cell tumor	478	1042	423	917	0.11144	0.414612	0.607987	590.461	625.238	231.14	259.316	1.05842	0.629862	0.905092	Inactive
Fragment 402	rs10494852	chr1	204457786	rs2290854	Breast Cancer in BRCA1 mutation carriers	621	723	551	623	-0.756487	2.54e-08	6.69e-07	158.002	75.6789	884.296	523.795	1.23216	0.186906	0.612069	NRE
Fragment 403	rs10496007	chr2	52542224	rs17042688	Estradiol plasma levels (breast cancer)	35	106	38	70	0.166731	0.530859	0.714204	56.5797	71.598	10.2633	8.37486	0.635334	0.451138	0.810222	Inactive
Fragment 404	rs10496770	chr2	138168609	rs13405020	Non-small cell lung cancer	36	83	33	70	0.0965884	0.719156	NA	59.8429	69.9	2	0	0	#N/A	#N/A	NA
Fragment 405	rs10497094	chr2	152976002	rs16830728	Adverse response to chemotherapy in breast cancer (alopecia)	139	360	139	285	0.176158	0.349065	0.547296	144.654	177.691	107.012	116.276	0.883328	0.486007	0.831548	Inactive
Fragment 406	rs10497096	chr2	153025105	rs16830728	Adverse response to chemotherapy in breast cancer (alopecia)	42	99	42	104	0.199044	0.442911	0.636675	54.4637	54.6698	21.4951	39.0425	1.81693	0.0768311	0.450113	Inactive
Fragment 407	rs10497203	chr2	159851423	rs7582141	Response to radiotherapy in prostate cancer (toxicity)	57	207	60	207	0.657169	0.00437466	0.0219301	95.4854	175.303	13.1159	10.8614	0.460627	0.0778732	0.450113	Inactive
Fragment 408	rs10497806	chr2	198508951	rs700651	Intracranial aneurysm	21	60	14	66	0.494896	0.0817166	NA	5.26328	8.01225	26.6425	49.5068	1.15549	#N/A	#N/A	NA
Fragment 409	rs10498246	chr2	231116417	rs13397985	Chronic lymphocytic leukemia	90	135	87	125	-0.360455	0.113722	0.25621	162.886	120.852	0	0.397157	0	NA	NA	Inactive
Fragment 410	rs10498376	chr14	43391883	rs11157317	Multiple myeloma (hyperdiploidy)	3	8	6	4	-0.119724	0.591437	NA	3.85266	3.75287	4.70531	1.58863	0.425763	#N/A	#N/A	NA
Fragment 411	rs10498377	chr14	43412588	rs11157317	Multiple myeloma (hyperdiploidy)	0	6	4	2	-0.0126507	0.940781	NA	4	3.06791	0	0.397157	0	#N/A	#N/A	NA
Fragment 412	rs10498792	chr6	51666631	rs10498792	Prostate cancer	5	12	4	19	0.214369	0.400112	NA	5.55797	6.96468	2.70531	8.08134	2.20745	#N/A	#N/A	NA
Fragment 413	rs10499977	chr7	109160687	rs10953615	Gallbladder cancer	313	912	256	688	0.446871	0.00260684	0.0142418	452.891	608.223	63.4323	103.935	1.22974	0.23852	0.662756	Inactive
Fragment 414	rs10500715	chr11	9973062	rs10500715	Pancreatic cancer	127	317	105	268	0.287366	0.141225	0.298508	120.539	153.522	90.7487	112.546	0.975708	0.926004	1	Inactive
Fragment 415	rs10501698	chr11	88977364	rs1393350	Melanoma	15	46	19	37	0.140395	0.624947	NA	27.2319	33.2348	4.55797	5.05369	0.820547	#N/A	#N/A	NA
Fragment 416	rs10501857	chr11	126030948	rs10501858	Estradiol plasma levels (breast cancer)	7927	16831	6524	11885	-0.0237947	0.819087	0.903018	13010.7	12750.2	18.1159	12.0529	0.680327	0.362091	0.759475	Inactive
Fragment 417	rs10501858	chr11	126030615	rs10501858	Estradiol plasma levels (breast cancer)	4196	9846	3292	7214	0.171425	0.107075	0.246059	6694.71	7531.63	8.70531	6.82077	0.69137	NA	NA	Inactive
Fragment 418	rs10503380	chr8	9410495	rs12545912	Multiple myeloma (hyperdiploidy)	278	482	181	500	0.105134	0.566141	0.742646	275.447	303.159	141.592	151.404	0.965138	0.829651	0.985167	Inactive
Fragment 419	rs10503733	chr8	23534018	rs1512268	Prostate cancer	1516	2917	1360	2110	-0.202863	0.0723347	0.186225	1371.58	1222.21	1236.7	1030.94	0.935798	0.260939	0.685067	Inactive
Fragment 420	rs10504469	chr8	71089017	rs2926702	Non-small cell lung cancer	1413	3030	1282	2594	0.0543469	0.623377	0.780231	1219.42	1196.13	1233.07	1330.23	1.09939	0.0999578	0.490499	Inactive
Fragment 421	rs10504474	chr8	71260460	rs2926702	Non-small cell lung cancer	155	404	155	422	0.368226	0.0506108	0.142481	177.739	219.583	107.423	165.587	1.25479	0.176547	0.598139	Inactive
Fragment 422	rs10504476	chr8	71267629	rs2926702	Non-small cell lung cancer	300	523	235	520	-0.0233855	0.888746	0.941262	246.898	281.747	239.046	194.113	0.711237	0.009532	0.168708	Inactive
Fragment 423	rs10504593	chr8	76372238	rs2943559	Breast cancer	12	34	5	26	0.32494	0.248605	NA	15.2319	27.5709	0	0	0	#N/A	#N/A	NA
Fragment 424	rs10505282	chr8	117676559	rs6469656	Colorectal cancer	56	134	59	121	0.109253	0.652982	0.801189	30.3478	23.8526	76.4009	93.1022	1.52664	0.210901	0.637756	Inactive
Fragment 425	rs10505286	chr8	117727804	rs6469656	Colorectal cancer	6	16	7	4	-0.111716	0.649964	NA	6.55797	6.13581	5.55797	2.38294	0.406612	#N/A	#N/A	NA
Fragment 426	rs10505287	chr8	117727850	rs6469656	Colorectal cancer	6	18	8	4	-0.110983	0.656388	NA	5.70531	5.1976	6.55797	3.17726	0.531001	#N/A	#N/A	NA
Fragment 427	rs10505474	chr8	128417504	rs6983267	Colorectal cancer	49	153	55	159	0.448071	0.0660123	0.17412	41.6111	69.1345	55.169	76.7208	0.852737	0.599549	0.894445	Inactive
Fragment 428	rs10505477	chr8	128407443	rs6983267	Prostate cancer	603	1206	605	1008	-0.128968	0.330303	0.528546	360.236	298.192	735.241	699.432	1.14881	0.144216	0.56065	Inactive
Fragment 429	rs10505483	chr8	128125195	rs16901979	Prostate cancer	684	1273	640	1271	-0.0492658	0.722622	0.846002	962.845	968.493	247.108	210.811	0.849898	0.119296	0.52707	Inactive
Fragment 430	rs10505730	chr12	5292945	rs671	Esophageal cancer	36	91	46	48	-0.188688	0.489012	NA	31.9372	29.9193	40.9058	31.7957	0.833659	#N/A	#N/A	NA
Fragment 431	rs1050631	chr18	33694120	rs1050631	Esophageal squamous cell cancer (length of survival)	882	2070	733	1624	0.177716	0.132529	0.285815	1153.22	1371.7	316.152	316.754	0.843087	0.0555084	0.395205	Inactive
Fragment 432	rs10506882	chr12	83205152	rs12317459	Prostate cancer (gene x gene interaction)	1	3	0	0	0.0154207	0.87615	NA	0.852655	1.19147	0	0	0	#N/A	#N/A	NA
Fragment 433	rs10506957	chr12	88967007	rs995030	Testicular germ cell tumor	641	2045	568	1676	0.586292	1.25e-06	2.11e-05	331.036	454.661	768.253	1233.13	1.16786	0.0706395	0.436536	PRE
Fragment 434	rs10508146	chr13	105056807	rs17450420	Esophageal cancer (alcohol interaction)	99	166	79	163	-0.0860437	0.699917	0.831084	151.444	148.492	10.9686	3.75287	0.372087	0.112472	0.515427	Inactive
Fragment 435	rs10508343	chr10	8150713	rs10508343	Response to treatment for acute lymphoblastic leukemia	1	4	2	15	0.235248	0.256303	NA	2.85266	9.70452	0	0	0	#N/A	#N/A	NA
Fragment 436	rs10509168	chr10	64257828	rs10822013	Breast cancer	395	919	416	728	0.00544408	0.970196	0.983952	503.628	518.425	236.761	232.045	0.952451	0.69626	0.93657	Inactive
Fragment 437	rs10509328	chr10	72767409	rs10509328	Multiple myeloma (IgH translocation)	2578	6551	2162	5130	0.283637	0.00520416	0.0251735	3548.08	4380.6	691.231	821.624	0.96338	0.516614	0.850346	Inactive
Fragment 438	rs10509373	chr10	78157572	rs10509373	Response to tamoxifen in breast cancer	634	1688	478	1399	0.4475	0.00058309	0.00411734	1005.47	1402.27	1.85266	0.397157	0	NA	NA	PRE
Fragment 439	rs10509525	chr10	87745866	rs10788473	Pancreatic cancer	853	2362	691	1897	0.438623	0.000202898	0.00176111	859.18	1152.76	534.64	772.354	1.07501	0.33119	0.742557	PRE
Fragment 440	rs10509526	chr10	87746008	rs10788473	Pancreatic cancer	972	2398	802	2022	0.301507	0.00963763	0.040614	1019.95	1280.39	555.251	718.956	1.03235	0.672985	0.927481	Inactive
Fragment 441	rs10509670	chr10	96067947	rs3765524	Esophageal cancer and gastric cancer	275	582	236	450	0.0037199	0.981279	0.988232	388.553	395.087	80.2221	76.974	0.947909	0.793346	0.974672	Inactive
Fragment 442	rs10509671	chr10	96069054	rs3781264	Esophageal cancer and gastric cancer	895	1328	674	1027	-0.396461	0.00213635	0.0120462	1014.67	753.797	277.741	231.4	1.11851	0.2864	0.709357	Inactive
Fragment 443	rs10509759	chr10	104689665	rs12413409	Intracranial aneurysm	5	3	2	5	-0.106966	0.594832	NA	6.26328	3.89677	0	0	0	#N/A	#N/A	NA
Fragment 444	rs1050976	chr6	408079	rs872071	Chronic lymphocytic leukemia	1160	2381	905	1753	-0.00795255	0.947224	0.971883	1056.93	991.182	786.538	860.35	1.16548	0.0223749	0.261806	Inactive
Fragment 445	rs10509793	chr10	107459266	rs17119461	Melanoma	1806	3356	1562	2722	-0.149653	0.158077	0.3227	2856.11	2593.68	198.729	160.13	0.885247	0.275432	0.697297	Inactive
Fragment 446	rs10509794	chr10	107460228	rs17119461	Melanoma	545	1008	478	898	-0.0969667	0.473792	0.66489	861.18	802.596	62.5482	64.524	1.10621	0.58355	0.888297	Inactive
Fragment 447	rs10509797	chr10	107486223	rs17119461	Melanoma	26	31	24	54	-0.105731	0.712109	NA	43.6111	35.612	2.55797	5.37605	2.02069	#N/A	#N/A	NA
Fragment 448	rs10509798	chr10	107503741	rs17119461	Melanoma	471	539	404	414	-0.82517	1.79e-08	4.99e-07	722.347	388.197	58.727	36.0149	1.13529	0.57679	0.883661	NRE
Fragment 449	rs10509799	chr10	107507464	rs17119461	Melanoma	49	115	48	96	0.0829366	0.742037	0.856747	81.2221	83.9387	8.55797	13.6761	1.49679	NA	NA	Inactive
Fragment 450	rs10509800	chr10	107520025	rs17119461	Melanoma	603	1194	531	1089	0.00981705	0.941119	0.968211	960.371	956.82	69.4009	84.3416	1.22109	0.240763	0.665387	Inactive
Fragment 451	rs10509801	chr10	107533520	rs17119461	Melanoma	319	660	267	522	0.00436194	0.977171	0.986607	497.123	513.015	35.169	26.5981	0.747574	0.296344	0.71503	Inactive
Fragment 452	rs10509802	chr10	107533731	rs17119461	Melanoma	290	576	237	482	0.00243484	0.987706	0.992459	437.248	452.997	38.6111	24.4684	0.593975	0.0514844	0.386133	Inactive
Fragment 453	rs10509803	chr10	107533851	rs17119461	Melanoma	249	540	199	371	0.00764627	0.964077	0.979684	376.405	390.874	30.3478	17.0721	0.545331	0.0517965	0.386279	Inactive
Fragment 454	rs10509805	chr10	107554733	rs17119461	Melanoma	94	220	94	188	0.091431	0.667831	0.810485	162.034	175.562	10.2633	13.135	1.196	0.829797	0.985167	Inactive
Fragment 455	rs10510101	chr10	123658129	rs10510102	Breast cancer	426	1036	367	1039	0.368224	0.0129292	0.0510883	666.094	865.042	51.8743	89.666	1.33237	0.131711	0.543396	Inactive
Fragment 456	rs10510102	chr10	123625190	rs10510102	Breast cancer	351	757	260	645	0.185028	0.227631	0.414654	483.765	582.794	63.2536	59.4414	0.777649	0.21257	0.639939	Inactive
Fragment 457	rs10510449	chr3	16585758	rs10510452	Testicular germ cell tumor	1610	2869	1325	2252	-0.19636	0.0736855	0.188325	2378.62	2073.3	286.331	234.312	0.938945	0.515513	0.850177	Inactive
Fragment 458	rs10510452	chr3	16625048	rs10510452	Testicular germ cell tumor	405	946	332	675	0.114717	0.429882	0.622813	674.325	737.57	2	0	0	NA	NA	Inactive
Fragment 459	rs10510729	chr3	41831998	rs1052501	Multiple myeloma	80	213	73	207	0.377641	0.0867662	0.211842	139.212	192.95	0	0	0	NA	NA	Inactive
Fragment 460	rs10510730	chr3	41849013	rs1052501	Multiple myeloma	3	7	1	9	0.153802	0.459681	NA	3.55797	7.64964	0	0	0	#N/A	#N/A	NA
Fragment 461	rs10510731	chr3	41853310	rs1052501	Multiple myeloma	70	137	65	153	0.0895142	0.70782	0.836584	122.686	136.254	0	0	0	NA	NA	Inactive
Fragment 462	rs10510732	chr3	42007339	rs1052501	Multiple myeloma	333	672	298	606	0.0160469	0.915899	0.956643	578.082	587.376	1.85266	0.397157	0	NA	NA	Inactive
Fragment 463	rs10510733	chr3	42009192	rs1052501	Multiple myeloma	239	437	230	336	-0.265867	0.11393	0.256293	407.111	337.09	1	0	0	NA	NA	Inactive
Fragment 464	rs10511701	chr9	22112599	rs2383207	Abdominal aortic aneurysm	55	99	41	74	-0.113724	0.659486	0.806607	27.3478	31.8303	53.1376	45.7942	0.733773	0.411355	0.793421	Inactive
Fragment 465	rs10511908	chr9	33309913	rs12336160	Erectile dysfunction and prostate cancer treatment	192	312	153	337	-0.0632685	0.742081	0.856747	316.71	305.168	0	0	0	NA	NA	Inactive
Fragment 466	rs10512844	chr5	44338759	rs2121875	Prostate cancer	13	59	21	21	0.0732374	0.798652	NA	18.6739	28.9465	13.4106	5.30695	0.257513	#N/A	#N/A	NA
Fragment 467	rs10512845	chr5	44341336	rs2121875	Prostate cancer	4	12	5	10	0.0641433	0.793053	NA	6.70531	8.44395	1.70531	1.73253	0.881185	#N/A	#N/A	NA
Fragment 468	rs10513660	chr3	168881330	rs9864370	Multiple myeloma (hyperdiploidy)	26	45	23	43	-0.0886063	0.754944	NA	38.6111	33.2348	5.70531	5.1976	0.985028	#N/A	#N/A	NA
Fragment 469	rs10514354	chr5	91906602	rs1027643	Wilms tumor	0	10	3	6	0.162273	0.405792	NA	3	7.21793	0	0	0	#N/A	#N/A	NA
Fragment 470	rs10514562	chr16	82770786	rs8056064	Multiple myeloma (IgH translocation)	639	1147	571	917	-0.226275	0.077612	0.195294	745.347	633.832	352.826	298.992	0.995324	0.962012	1	Inactive
Fragment 471	rs1051473	chr1	183114146	rs10752881	Colorectal cancer	1103	3506	906	3260	0.723498	1.35e-09	5.1e-08	1190.01	2006.06	636.946	1084.82	1.01043	0.877116	0.996208	PRE
Fragment 472	rs10514807	chr2	52511962	rs17042688	Estradiol plasma levels (breast cancer)	379	707	312	665	-0.0046914	0.97536	0.985696	590.282	577.625	36.6111	54.5259	1.51684	0.0654409	0.423214	Inactive
Fragment 473	rs10515260	chr5	97076548	rs10515260	Estradiol plasma levels (breast cancer)	39	69	27	98	0.243435	0.375892	NA	60.2536	80.4277	0	0	0	#N/A	#N/A	NA
Fragment 474	rs1051545	chr3	27416999	rs4973768	Breast cancer	0	0	1	0	-0.0438705	0.511172	NA	1	0	0	0	0	#N/A	#N/A	NA
Fragment 475	rs10516502	chr4	104214616	rs4699052	Testicular germ cell tumor	632	1110	501	1098	-0.0244233	0.863876	0.928285	738.316	702.074	274.773	303.591	1.16206	0.127549	0.54106	Inactive
Fragment 476	rs10516690	chr4	84465613	rs1494961	Upper aerodigestive tract cancers	107	207	68	186	0.144902	0.514472	0.702296	77.5168	90.4717	79.7173	86.2066	0.931865	0.826545	0.984651	Inactive
Fragment 477	rs10516950	chr4	95254730	rs17021463	Testicular germ cell tumor	40	69	43	78	-0.114524	0.669335	0.811331	53.3164	51.0609	22.0845	14.3611	0.663272	0.335651	0.74485	Inactive
Fragment 478	rs1051730	chr15	78894339	rs8034191	Lung cancer	6340	10548	5512	7995	-0.355744	0.000253636	0.00207997	10014.1	7786.62	501.301	367.09	0.942022	0.400577	0.784769	NRE
Fragment 479	rs10518839	chr15	56484363	rs16976734	Chronic lymphocytic leukemia	633	1448	579	1371	0.207611	0.118883	0.264276	737.052	826.914	365.415	473.725	1.15723	0.0940344	0.478014	Inactive
Fragment 480	rs10519187	chr15	48896086	rs1876206	Breast cancer	399	841	348	648	-0.0146602	0.918157	0.958236	573.376	560.622	103.57	113.495	1.10969	0.505239	0.844838	Inactive
Fragment 481	rs10519203	chr15	78814046	rs8034191	Lung cancer	249	347	197	209	-0.620056	0.000933469	0.00608528	47.1376	22.9144	355.058	221.304	1.27167	0.433854	0.803659	NRE
Fragment 482	rs10519612	chr4	142653701	rs17007695	Response to treatment for acute lymphoblastic leukemia	179	327	168	275	-0.18862	0.300648	0.498015	215.761	179.637	99.8646	95.2721	1.13974	0.483345	0.831014	Inactive
Fragment 483	rs10519613	chr4	142654084	rs17007695	Response to treatment for acute lymphoblastic leukemia	3	11	1	4	0.120111	0.550247	NA	2.70531	1.98579	0.852655	4.54718	6.06919	#N/A	#N/A	NA
Fragment 484	rs10519614	chr4	142666982	rs17007695	Response to treatment for acute lymphoblastic leukemia	190	450	188	419	0.178134	0.309764	0.506332	235.845	270.391	100.043	123.522	1.08372	0.629871	0.905092	Inactive
Fragment 485	rs1052053	chr1	156202173	rs2072499	Testicular germ cell tumor	4445	11157	3698	8208	0.229574	0.0237362	0.0810262	5387.99	6624.61	1922.35	1926.92	0.815414	3.79e-08	1.2507e-05	Inactive
Fragment 486	rs1052501	chr3	41925398	rs1052501	Multiple myeloma	370	738	258	635	0.122939	0.434533	0.628372	98.5385	119.297	455.417	491.798	0.899666	0.499112	0.84041	Inactive
Fragment 487	rs1054609	chr17	38033277	rs8067378	Cervical cancer	6	19	4	5	0.0461856	0.849063	NA	1.85266	3.06791	7.26328	7.18338	0.680998	#N/A	#N/A	NA
Fragment 488	rs1054873	chr2	111876148	rs1439287	Chronic lymphocytic leukemia	3703	7899	2839	5177	-0.0178035	0.882513	0.938537	3711.31	3485.75	2152.21	2265.72	1.12092	0.0028676	0.0768819	Inactive
Fragment 489	rs1056801	chr2	242292307	rs3771570	Prostate cancer	105	225	84	172	0.052108	0.806939	0.896019	134.181	134.43	36.4951	47.4519	1.30456	0.316124	0.730034	Inactive
Fragment 490	rs1057552	chr14	75295118	rs732765	Non-small cell lung cancer	24	33	19	16	-0.413628	0.150208	NA	28.9372	17.0721	7.96859	3.06791	0.644523	#N/A	#N/A	NA
Fragment 491	rs1058205	chr19	51363398	rs2735839	Prostate cancer	3861	11836	3341	8383	0.455772	1.25e-05	0.00015882	939.456	1350.4	5518.71	7586.23	0.956052	0.335075	0.74485	PRE
Fragment 492	rs1058588	chr2	85808871	rs10187424	Prostate cancer	3246	5569	2735	3820	-0.353599	0.00146113	0.00872274	3545.54	2720.04	1800.96	1406.19	1.01775	0.693534	0.935933	NRE
Fragment 493	rs10590	chr4	95586279	rs17021918	Prostate cancer	33	67	31	76	0.11221	0.681938	NA	34.3478	37.8913	24.7898	29.8388	1.07308	#N/A	#N/A	NA
Fragment 494	rs1060489	chr20	61665921	rs6089829	Prostate cancer (gene x gene interaction)	4061	7835	3364	5534	-0.161127	0.131038	0.283612	2888.71	2584.76	3741.1	3355.08	1.00229	0.956898	1	Inactive
Fragment 495	rs1060604	chr1	156184268	rs2072499	Testicular germ cell tumor	1278	4166	978	2870	0.597166	1.04e-06	1.8e-05	2016.38	3120.47	3.85266	6.02646	0.969218	NA	NA	PRE
Fragment 496	rs1060939	chr15	43816917	rs2251844	Tumor biomarkers	5106	9080	4393	6479	-0.294406	0.00439769	0.0220169	5170.44	4309.52	3309.44	2550.97	0.924765	0.0201884	0.249054	Inactive
Fragment 497	rs1062044	chr1	183112412	rs10752881	Colorectal cancer	834	1367	709	1069	-0.33332	0.00658748	0.0304174	902.644	677.807	507.207	427.407	1.12165	0.170231	0.593891	Inactive
Fragment 498	rs1063192	chr9	22003367	rs1412829	Glioma (high-grade)	8	15	0	8	0.101469	0.650436	NA	0	0	6.82124	10.2858	0	#N/A	#N/A	NA
Fragment 499	rs1064611	chr6	32522525	rs2858870	Nodular sclerosis Hodgkin lymphoma	859	2215	747	1623	0.231269	0.0534577	0.14903	401.374	393.47	54.8429	57.2426	1.05742	0.840153	0.987711	Inactive
Fragment 500	rs1065461	chr6	31130502	rs2285803	Multiple myeloma	6506	17531	5539	11061	0.211731	0.07269	0.186827	2402.78	2950.45	8406.55	9643.86	0.934463	0.0312363	0.30695	Inactive
Fragment 501	rs1071997	chr2	233425541	rs1656402	Non-small cell lung cancer (survival)	152	330	104	253	0.159281	0.419796	0.61303	172.613	216.342	59.1376	50.1284	0.679296	0.0824685	0.455094	Inactive
Fragment 502	rs10733376	chr9	22114469	rs2383207	Abdominal aortic aneurysm	637	1352	547	1060	0.0165908	0.895816	0.945766	371.058	400.774	687.557	686.757	0.923877	0.392883	0.780327	Inactive
Fragment 503	rs1073444	chr8	78959671	rs2219968	Prostate cancer (gene x gene interaction)	6	60	20	52	0.515052	0.0732363	NA	7.41062	34.8234	17.7053	16.6001	0.19347	#N/A	#N/A	NA
Fragment 504	rs10736303	chr10	123334457	rs1219648	Breast cancer	839	1620	787	1509	-0.0527003	0.679726	0.817932	713.946	683.287	774.874	758.925	1.02381	0.767338	0.965602	Inactive
Fragment 505	rs10737235	chr1	182971816	rs10752881	Colorectal cancer	22	41	15	52	0.19245	0.502134	NA	14.6739	18.9082	18.2319	24.4282	1.05189	#N/A	#N/A	NA
Fragment 506	rs10737236	chr1	182988608	rs10752881	Colorectal cancer	30	80	24	64	0.263642	0.337919	NA	28.0531	34.6795	21.5266	29.8445	1.09008	#N/A	#N/A	NA
Fragment 507	rs10737237	chr1	182989269	rs10752881	Colorectal cancer	13	27	11	72	0.489848	0.0868059	NA	17.8212	43.112	2.55797	3.60897	0.56337	#N/A	#N/A	NA
Fragment 508	rs10737244	chr1	183098417	rs10752881	Colorectal cancer	69	97	42	52	-0.414559	0.117421	0.262478	57.8115	34.7543	38.3164	26.9607	1.17622	0.624168	0.904209	Inactive
Fragment 509	rs10737245	chr1	183100884	rs10752881	Colorectal cancer	0	5	2	2	0.0493477	0.743048	NA	0	0.397157	2	2.67075	0	#N/A	#N/A	NA
Fragment 510	rs10738467	chr9	16910677	rs3814113	Ovarian cancer	57	103	41	85	-0.0438545	0.863771	0.928285	65.8115	75.3854	22.9372	11.5119	0.46115	0.0586505	0.40761	Inactive
Fragment 511	rs10738523	chr9	18931547	rs1571228	Non-small cell lung cancer	7	17	15	15	-0.173562	0.527867	NA	0	2.5614	20.9686	11.2241	0	#N/A	#N/A	NA
Fragment 512	rs10738607	chr9	22088094	rs2383207	Abdominal aortic aneurysm	101	334	102	312	0.573551	0.00411162	0.0207733	65.9589	90.2875	121.307	204.318	1.2358	0.317904	0.730051	Inactive
Fragment 513	rs10738609	chr9	22114495	rs2383207	Abdominal aortic aneurysm	611	1326	533	1032	0.0315343	0.804754	0.89475	661.304	684.035	370.405	376.323	0.982049	0.855167	0.992806	Inactive
Fragment 514	rs10738610	chr9	22123766	rs2383207	Abdominal aortic aneurysm	162	219	146	226	-0.397112	0.0466316	0.134214	197.939	151.882	86.1907	56.978	0.863629	0.483614	0.831014	Inactive
Fragment 515	rs10739496	chr9	100552559	rs965513	Thyroid cancer	832	1109	681	1190	-0.353772	0.0154103	0.0585851	227.551	205.901	1128.95	846.652	0.830411	0.087206	0.465287	Inactive
Fragment 516	rs10739969	chr9	96866877	rs6479527	Esophageal adenocarcinoma	144	327	79	237	0.283288	0.185037	0.357711	108.623	125.986	84.7487	126.596	1.29177	0.182819	0.60637	Inactive
Fragment 517	rs1073997	chr8	128105187	rs10505483	Prostate cancer	37	111	41	84	0.214496	0.411175	0.605591	60.285	65.4967	12.2633	22.1603	1.68678	0.243983	0.666785	Inactive
Fragment 518	rs10740455	chr10	77911032	rs10740455	Methotrexate phramacokinetics (acute lymphoblastic leukemia)	700	1316	547	1045	-0.0790109	0.541285	0.72243	0.852655	0.54106	1115.22	1057.61	0.948881	NA	NA	Inactive
Fragment 519	rs10741739	chr11	18327684	rs9783347	Pancreatic cancer	328	636	292	660	0.0669433	0.680075	0.817932	27.7898	16.4217	533.323	571.155	1.87374	0.0638607	0.419802	Inactive
Fragment 520	rs10741741	chr11	18342081	rs9783347	Pancreatic cancer	322	606	305	513	-0.158561	0.300407	0.49801	31.4951	28.6933	529.533	480.707	0.970155	1	1	Inactive
Fragment 521	rs10742829	chr11	48115837	rs3942852	Acute lymphoblastic leukemia (childhood)	456	917	401	657	-0.130161	0.35846	0.557295	131.244	104.51	648.304	603.9	1.16279	0.319946	0.732273	Inactive
Fragment 522	rs10743076	chr11	8560571	rs110419	Neuroblastoma	27	64	25	85	0.337069	0.226326	NA	25.9372	35.5774	20.3792	29.0847	1.04681	#N/A	#N/A	NA
Fragment 523	rs10743181	chr11	2229759	rs7126629	Prostate cancer (early onset)	6840	19176	5494	11741	0.28579	0.0211144	0.0744449	1687.32	2038.11	9403.56	11558.7	1.01747	0.629438	0.905092	Inactive
Fragment 524	rs10743182	chr11	2229782	rs7126629	Prostate cancer (early onset)	7165	19798	5786	11940	0.253014	0.044236	0.128952	1741.19	2050.46	9874.3	11856.3	1.01975	0.583823	0.888297	Inactive
Fragment 525	rs10743579	chr12	26461145	rs718314	Renal cell carcinoma	17	45	22	41	0.0698372	0.80738	NA	8.26328	9.49152	27.3792	28.9408	0.955321	#N/A	#N/A	NA
Fragment 526	rs10747461	chr1	95078661	rs4474258	Adverse response to chemotherapy in breast cancer (alopecia) (cyclophosphamide+epirubicin+/-5FU)	649	2062	568	1611	0.556412	4.25e-06	6.3e-05	702.178	1072.01	382.405	572.824	0.982277	0.837588	0.987058	PRE
Fragment 527	rs10749265	chr10	120253386	rs12413624	Pancreatic cancer	96	387	81	342	0.898851	5.21e-06	7.48e-05	50.8743	120.414	108.275	213.349	0.838493	0.418882	0.797368	PRE
Fragment 528	rs10752881	chr1	182973491	rs10752881	Colorectal cancer	1309	2664	1046	2239	0.0547641	0.632106	0.785757	1374.91	1443.12	743.453	762.621	0.978524	0.749547	0.959177	Inactive
Fragment 529	rs10752885	chr1	182982878	rs10752881	Colorectal cancer	35	146	46	98	0.401699	0.119202	0.264533	46.7898	65.5024	23.3478	41.7535	1.29848	0.430684	0.802302	Inactive
Fragment 530	rs10752890	chr1	183021910	rs10752881	Colorectal cancer	42	61	46	51	-0.449063	0.0955976	NA	39.9058	31.8648	40.9058	19.9558	0.612051	#N/A	#N/A	NA
Fragment 531	rs10752893	chr1	183046261	rs10911251	Colorectal cancer	160	350	141	334	0.165197	0.376275	0.573658	194.823	223.837	76.896	87.9103	0.994906	1	1	Inactive
Fragment 532	rs10752897	chr1	183071024	rs10752881	Colorectal cancer	1457	3585	1331	2797	0.175979	0.103545	0.240422	1667.76	1887.24	866.654	971.941	0.990995	0.885611	0.998351	Inactive
Fragment 533	rs10752898	chr1	183077896	rs10752881	Colorectal cancer	435	1049	398	915	0.219253	0.111869	0.253501	531.239	632.122	231.403	258.171	0.938442	0.588818	0.889645	Inactive
Fragment 534	rs10752902	chr1	183090265	rs10752881	Colorectal cancer	108	217	87	109	-0.233711	0.315048	0.51172	135.623	108.672	37.7584	31.7957	1.0505	0.89205	0.999241	Inactive
Fragment 535	rs10752903	chr1	183100863	rs10752881	Colorectal cancer	0	5	2	2	0.0493477	0.743048	NA	0	0.397157	2	2.12969	0	#N/A	#N/A	NA
Fragment 536	rs10752904	chr1	183101038	rs10752881	Colorectal cancer	10	25	12	2	-0.228727	0.374027	NA	15.9686	8.23095	4.55797	2.7801	1.19307	#N/A	#N/A	NA
Fragment 537	rs10753591	chr1	162817400	rs1912453	Colorectal cancer	60	125	57	100	-0.0516425	0.83263	0.909255	95.1907	90.7595	10.9686	8.55331	0.854799	0.816313	0.981383	Inactive
Fragment 538	rs10757002	chr9	18933467	rs1571228	Non-small cell lung cancer	20	51	29	18	-0.293251	0.307809	NA	0	0.397157	44.2005	26.9262	0	#N/A	#N/A	NA
Fragment 539	rs10757269	chr9	22072264	rs2383207	Abdominal aortic aneurysm	37	133	39	111	0.489623	0.0548823	0.151687	21.8212	31.6864	46.8743	80.796	1.18372	0.619683	0.902251	Inactive
Fragment 540	rs10757272	chr9	22088260	rs2383207	Abdominal aortic aneurysm	164	466	143	400	0.44073	0.012555	0.049942	84.0434	132.691	192.823	257.658	0.844501	0.356384	0.757664	Inactive
Fragment 541	rs10757278	chr9	22124477	rs2383207	Abdominal aortic aneurysm	25	194	32	115	0.987558	0.000148621	0.00135089	36.2005	101.229	17.1159	35.8767	0.755926	0.471956	0.823717	PRE
Fragment 542	rs10758674	chr9	5163645	rs10974944	Myeloproliferative neoplasms	155	333	169	293	-0.0522751	0.781557	0.880748	283.635	264.301	16.5266	25.5449	1.64388	0.153493	0.57303	Inactive
Fragment 543	rs10759243	chr9	110306115	rs10759243	Breast cancer	459	922	400	639	-0.146031	0.310029	0.506552	394.321	319.132	375.932	364.062	1.19554	0.0926927	0.4765	Inactive
Fragment 544	rs1075959	chr16	68832750	rs9929218	Colorectal cancer	657	1456	622	1099	-0.016499	0.896875	0.946015	1166.93	1150.22	1.85266	2.52685	1.52189	NA	NA	Inactive
Fragment 545	rs10759944	chr9	100556972	rs965513	Thyroid cancer	1487	2408	1401	1880	-0.425683	0.000141177	0.00129524	491.775	307.044	2092.95	1608.37	1.23118	0.00923159	0.167709	NRE
Fragment 546	rs10761303	chr9	96656918	rs10114408	Colorectal cancer	4294	10097	3441	6057	0.033873	0.79229	0.886763	4350.96	4574.54	2546.11	2473.85	0.924149	0.0262125	0.283607	Inactive
Fragment 547	rs10761309	chr9	96753722	rs6479527	Esophageal adenocarcinoma	351	685	317	559	-0.103152	0.486384	0.677459	290.099	252.081	309.773	298.002	1.10615	0.408047	0.790927	Inactive
Fragment 548	rs10761315	chr9	96875556	rs6479527	Esophageal adenocarcinoma	412	847	344	748	0.0723102	0.614818	0.775776	359.942	372.012	330.647	363.717	1.06416	0.560458	0.872915	Inactive
Fragment 549	rs1076137	chr22	30223991	rs36600	Lung cancer	924	1477	758	1194	-0.322005	0.00795266	0.0349521	309.447	251.845	836.591	686.343	1.00498	1	1	Inactive
Fragment 550	rs10762844	chr10	80855423	rs704010	Breast cancer	4232	9518	3851	7442	0.055512	0.571327	0.745523	5813.56	5962.98	1416.08	1500.36	1.03286	0.44403	0.808026	Inactive
Fragment 551	rs10763534	chr10	51534920	rs3123078	Prostate cancer	1237	2724	1084	1936	-0.0111817	0.923574	0.961927	1035.07	1082.4	1072.58	1009.18	0.899531	0.0895972	0.469319	Inactive
Fragment 552	rs10763546	chr10	51536399	rs3123078	Prostate cancer	421	658	366	513	-0.406606	0.00516961	0.0250378	356.205	265.204	349.236	260.663	1.00466	1	1	Inactive
Fragment 553	rs10763576	chr10	51538813	rs3123078	Prostate cancer	110	165	82	175	-0.129957	0.561292	0.738794	42.169	46.1511	130.623	112.442	0.78121	0.322816	0.734818	Inactive
Fragment 554	rs10763588	chr10	51539762	rs3123078	Prostate cancer	859	1919	763	1537	0.0788266	0.503548	0.69277	778.726	843.267	705.589	733.962	0.96072	0.587025	0.889197	Inactive
Fragment 555	rs1076394	chr3	47322781	rs8180040	Colorectal cancer	1598	3086	1401	2112	-0.216843	0.0646531	0.171454	1214.28	1002.98	1475.98	1292.94	1.06027	0.317028	0.730034	Inactive
Fragment 556	rs10765196	chr11	88925242	rs1393350	Melanoma	39	124	34	126	0.566649	0.0272689	0.0904087	60.6956	108.868	6.55797	8.15615	0.641163	NA	NA	Inactive
Fragment 557	rs10765198	chr11	88969774	rs1393350	Melanoma	51	97	46	97	0.00374969	0.988291	0.992918	67.5482	74.4069	21.9372	16.6001	0.711427	0.370933	0.765766	Inactive
Fragment 558	rs10765200	chr11	88971684	rs1393350	Melanoma	0	1	1	0	-0.0247064	0.764715	NA	1	0	0	0.397157	0	#N/A	#N/A	NA
Fragment 559	rs10765201	chr11	88971704	rs1393350	Melanoma	0	1	1	0	-0.0247064	0.764715	NA	1	0	0	0.397157	0	#N/A	#N/A	NA
Fragment 560	rs10767894	chr11	31308501	rs1535	Colorectal cancer	30	70	50	61	-0.203577	0.458072	NA	51.2005	44.4588	19.6739	13.9294	0.812676	#N/A	#N/A	NA
Fragment 561	rs10767895	chr11	31308701	rs1535	Colorectal cancer	8	30	25	47	0.0974042	0.73334	NA	23.8212	28.9006	8	7.90289	0.829872	#N/A	#N/A	NA
Fragment 562	rs10768965	chr11	43632164	rs11037575	Neuroblastoma	303	562	275	481	-0.141234	0.364951	0.564752	44.9058	52.828	483.891	418.934	0.735264	0.166212	0.589005	Inactive
Fragment 563	rs10768970	chr11	43664516	rs11037575	Neuroblastoma	2	8	4	2	-0.0500984	0.800736	NA	1	0.794315	4.70531	3.46506	0.632478	#N/A	#N/A	NA
Fragment 564	rs10768979	chr11	43793799	rs11037575	Neuroblastoma	15	21	8	37	0.160092	0.571428	NA	10.9686	15.7655	9.82124	12.594	0.895764	#N/A	#N/A	NA
Fragment 565	rs10769315	chr11	48110367	rs3942852	Acute lymphoblastic leukemia (childhood)	2364	5059	2264	3971	-0.047793	0.650448	0.799862	289.509	324.22	3872.12	3718.66	0.859711	0.0779339	0.450113	Inactive
Fragment 566	rs10769905	chr11	8441716	rs110419	Neuroblastoma	16	53	10	66	0.640784	0.0255235	NA	6.26328	10.683	17.3792	46.0763	1.46844	#N/A	#N/A	NA
Fragment 567	rs10769908	chr11	8484089	rs110419	Neuroblastoma	47	108	42	79	0.0406949	0.874526	0.934659	36.9058	46.7324	43.4637	38.11	0.697251	0.277151	0.699573	Inactive
Fragment 568	rs10769910	chr11	8499406	rs110419	Neuroblastoma	2	2	3	9	0.0276738	0.888007	NA	3.85266	3.78742	0.852655	1.87643	1.87936	#N/A	#N/A	NA
Fragment 569	rs10769912	chr11	8551134	rs110419	Neuroblastoma	747	2131	650	1733	0.44034	0.00020331	0.00176251	1255.14	1743.44	2.85266	2.12969	0.480128	NA	NA	PRE
Fragment 570	rs10769915	chr11	8597449	rs110419	Neuroblastoma	293	635	228	549	0.170287	0.281717	0.47851	199.256	202.522	270.162	338.667	1.23055	0.107866	0.50815	Inactive
Fragment 571	rs10769916	chr11	8598214	rs110419	Neuroblastoma	19	39	22	40	-0.0298912	0.91693	NA	13.9686	14.9769	20.6739	20.9631	0.934249	#N/A	#N/A	NA
Fragment 572	rs10771399	chr12	28155080	rs10771399	Breast Cancer in BRCA1 mutation carriers	329	439	265	252	-0.720456	6.03e-05	0.000628254	462.333	248.23	79.4854	55.4699	1.29652	0.20171	0.631539	NRE
Fragment 573	rs1077236	chr8	130640501	rs4295627	Glioma	2013	4526	1741	3445	0.0721097	0.491629	0.682941	2313.53	2442.23	1074.88	1146.33	1.01017	0.85718	0.993081	Inactive
Fragment 574	rs10772782	chr12	14592843	rs2900333	Testicular germ cell cancer	181	256	190	150	-0.775036	0.000122995	0.00116012	282.488	131.051	54.9903	46.4043	1.7983	0.0102113	0.176889	NRE
Fragment 575	rs10774214	chr12	4368352	rs10774214	Colorectal cancer	14	24	12	23	-0.0611078	0.830026	NA	12.5266	11.2586	7.70531	9.92323	1.4635	#N/A	#N/A	NA
Fragment 576	rs10774217	chr12	4423612	rs10849033	Acute lymphoblastic leukemia (childhood)	55	101	54	108	-0.0400624	0.873672	0.934004	80.9589	54.9576	19.9372	43.5897	3.22034	0.000249131	0.0148132	Inactive
Fragment 577	rs10775480	chr18	43317282	rs7238033	Bladder cancer	158	488	159	460	0.515939	0.00389926	0.0199066	20.5266	23.3115	271.193	415.492	1.39751	0.340922	0.745307	Inactive
Fragment 578	rs10777123	chr12	88864690	rs995030	Testicular germ cell tumor	0	1	0	4	0.104324	0.34408	NA	0	0	0	2.5614	0	#N/A	#N/A	NA
Fragment 579	rs10778912	chr12	83201615	rs12317459	Prostate cancer (gene x gene interaction)	14	30	10	40	0.260385	0.363375	NA	21.9372	33.5571	0	0	0	#N/A	#N/A	NA
Fragment 580	rs1078004	chr2	85769711	rs10187424	Prostate cancer	502	1021	528	1009	-0.0199331	0.893571	0.944818	623.26	531.963	321.362	333.286	1.21469	0.0500846	0.383924	Inactive
Fragment 581	rs10782186	chr6	117823508	rs9387478	Lung cancer	330	690	250	554	0.0903019	0.559625	0.737479	207.466	223.929	313.942	337.372	0.991803	0.950539	1	Inactive
Fragment 582	rs10782611	chr1	76771927	rs10873876	Acute lymphoblastic leukemia (childhood)	70	134	63	180	0.202027	0.409864	0.604528	39.2005	36.7689	82.6328	110.485	1.39516	0.224356	0.653175	Inactive
Fragment 583	rs10782983	chr1	95085258	rs4474258	Adverse response to chemotherapy in breast cancer (alopecia) (cyclophosphamide+epirubicin+/-5FU)	317	616	249	559	0.0534256	0.735374	0.854072	305.268	335.847	207.466	201.296	0.881535	0.342056	0.745584	Inactive
Fragment 584	rs10783256	chr12	48865626	rs4489787	Prostate cancer (gene x gene interaction)	5	15	2	24	0.391639	0.126699	NA	0	0	6.26328	18.9428	0	#N/A	#N/A	NA
Fragment 585	rs10783389	chr12	51190606	rs11169552	Colorectal cancer	40	124	51	103	0.21967	0.389031	0.585594	48.6111	69.5374	32.7898	33.5628	0.722506	0.356125	0.757664	Inactive
Fragment 586	rs10786559	chr10	101308890	rs12412391	Colorectal cancer	1021	2314	918	1711	0.0366998	0.753471	0.862434	1495.94	1532.34	257.425	266.212	1.0107	0.924585	1	Inactive
Fragment 587	rs10787226	chr10	111981917	rs11195062	Multiple myeloma	2162	8801	1807	5777	0.81813	2.89e-12	1.83e-10	857.823	1391.97	2682.49	4966.91	1.1415	0.00799549	0.157054	PRE
Fragment 588	rs10787472	chr10	114781297	rs7904519	Breast cancer	1069	2851	984	2452	0.349112	0.00222524	0.0124475	1588.18	2073.55	273.403	344.763	0.967597	0.725716	0.952249	Inactive
Fragment 589	rs10787538	chr10	116315951	rs10885582	Prostate cancer (gene x gene interaction)	641	1114	550	1014	-0.151842	0.253252	0.445955	702.379	613.778	368.942	344.061	1.06582	0.514428	0.84923	Inactive
Fragment 590	rs1078806	chr10	123338975	rs1219648	Breast cancer	1766	6084	1480	4737	0.703834	1.31e-11	7.11e-10	2415.56	4040.55	515.944	861.387	0.997612	0.975538	1	PRE
Fragment 591	rs10788066	chr10	122068766	rs1078806	Breast cancer	585	1071	497	835	-0.181533	0.167759	0.336433	661.83	584.808	320.857	276.889	0.976517	0.841977	0.988484	Inactive
Fragment 592	rs10788067	chr10	122095519	rs1078806	Breast cancer	920	2350	796	1723	0.222345	0.0604539	0.163518	844.243	1112.87	681.147	693.296	0.771743	0.000273227	0.0161009	Inactive
Fragment 593	rs10788069	chr10	122107452	rs1078806	Breast cancer	1228	2554	995	1982	0.0206182	0.856695	0.92559	518.649	527.329	1488.65	1513.45	1.00069	1	1	Inactive
Fragment 594	rs10788160	chr10	123033549	rs11199874	Prostate cancer	219	394	174	340	-0.0884108	0.613445	0.77561	249.488	229.518	101.275	98.1847	1.05041	0.800392	0.976113	Inactive
Fragment 595	rs10788163	chr10	123039802	rs11199874	Prostate cancer	19	54	21	36	0.0787883	0.782895	NA	20.2319	19.0924	14.9686	20.4969	1.39704	#N/A	#N/A	NA
Fragment 596	rs10788166	chr10	123046542	rs11199874	Prostate cancer	1041	2216	937	1955	0.0708857	0.546343	0.726006	1154.98	1220.66	637.103	693.469	1.02911	0.681067	0.93051	Inactive
Fragment 597	rs10788167	chr10	123054018	rs11199874	Prostate cancer	1826	3341	1553	2435	-0.231465	0.0358261	0.110482	1918.88	1619.81	1122.49	976.361	1.03043	0.599495	0.894445	Inactive
Fragment 598	rs10788473	chr10	87740753	rs10788473	Pancreatic cancer	3799	9078	3191	6515	0.137717	0.18697	0.360815	3783.8	4193.99	2538.16	2743.17	0.97511	0.488562	0.834192	Inactive
Fragment 599	rs10788476	chr10	87776877	rs10788473	Pancreatic cancer	896	2350	744	1885	0.347072	0.00288102	0.0155103	855.096	1152.45	630.62	762.085	0.896301	0.12201	0.531001	Inactive
Fragment 600	rs10788700	chr8	19635098	rs920590	Acute lymphoblastic leukemia (childhood)	461	1761	374	1197	0.757574	4.16e-08	1.04e-06	617.304	1121.86	141.949	214.466	0.828824	0.11609	0.522908	PRE
Fragment 601	rs1078895	chr1	19331408	rs7523455	Methotrexate phramacokinetics (acute lymphoblastic leukemia)	156	226	153	136	-0.680184	0.000994573	0.00644553	183.413	113.789	99.0434	46.197	0.746372	0.205825	0.634702	NRE
Fragment 602	rs10789822	chr11	111162691	rs3802842	Colorectal cancer	8	11	6	10	-0.113088	0.659409	NA	9.11593	4.69109	3.70531	5.08824	2.16935	#N/A	#N/A	NA
Fragment 603	rs10793092	chr11	74278707	rs3824999	Colorectal cancer	45	131	42	94	0.259494	0.306531	0.503391	58.285	76.7553	21.0845	24.1115	0.861577	0.729705	0.95392	Inactive
Fragment 604	rs10793093	chr11	74290952	rs3824999	Colorectal cancer	1191	2633	1007	2126	0.103962	0.352676	0.550722	1267.08	1412.84	710.084	724.499	0.914375	0.179447	0.600129	Inactive
Fragment 605	rs10793094	chr11	74335825	rs3824999	Colorectal cancer	62	202	58	203	0.607743	0.00813367	0.0355388	82.3695	121.467	28.4951	68.0524	1.64311	0.0721204	0.440707	Inactive
Fragment 606	rs10793542	chr10	45047940	rs7072122	Estradiol plasma levels (breast cancer)	151	285	130	195	-0.212202	0.281532	0.478323	214.14	180.011	43.7584	36.5559	0.999721	1	1	Inactive
Fragment 607	rs10793765	chr1	204549375	rs2290854	Breast Cancer in BRCA1 mutation carriers	2106	3485	1615	2863	-0.220827	0.04877	0.138663	677.2	519.3	2641.01	2294.89	1.13351	0.0563754	0.399654	Inactive
Fragment 608	rs10793766	chr1	204549496	rs2290854	Breast Cancer in BRCA1 mutation carriers	1577	2561	1192	1989	-0.27521	0.01913	0.0692498	633.915	478.237	1662.77	1435.94	1.14527	0.0579986	0.405929	Inactive
Fragment 609	rs10794712	chr8	9556319	rs12545912	Multiple myeloma (hyperdiploidy)	12	24	15	16	-0.191986	0.49774	NA	14.1159	9.88868	11.1159	7.75899	1.01776	#N/A	#N/A	NA
Fragment 610	rs10795668	chr10	8701219	rs10795668	Colorectal cancer	192	377	138	302	0.0349306	0.849685	0.921237	255.13	240.88	40.8743	55.6483	1.44429	0.119863	0.528102	Inactive
Fragment 611	rs10795914	chr10	12020268	rs10795917	Prostate cancer (gene x gene interaction)	405	1036	348	942	0.369276	0.00910982	0.0389348	408.111	526.345	276.509	384.865	1.07803	0.472787	0.824086	Inactive
Fragment 612	rs10795917	chr10	12051816	rs10795917	Prostate cancer (gene x gene interaction)	487	1127	406	843	0.122409	0.368294	0.56673	496.555	558.671	303.867	324.111	0.947635	0.613991	0.901419	Inactive
Fragment 613	rs10796817	chr11	69241032	rs7105934	Renal cell carcinoma	874	1014	718	712	-0.84847	1.13e-10	5.32e-09	1437.84	767.893	0	0.397157	0	NA	NA	NRE
Fragment 614	rs10796934	chr1	154849479	rs1218582	Prostate cancer	2616	7991	2061	5289	0.465618	8.47e-05	0.000836352	1090.25	1610.54	3080.61	4246.75	0.932634	0.131781	0.543396	PRE
Fragment 615	rs10797800	chr1	182969828	rs10752881	Colorectal cancer	109	201	88	169	-0.077712	0.715996	0.841355	124.096	111.907	55.9903	58.9638	1.16594	0.569594	0.87838	Inactive
Fragment 616	rs10797801	chr1	182971965	rs10911251	Colorectal cancer	1	10	2	5	0.16072	0.417057	NA	2	5.1976	0	0.397157	0	#N/A	#N/A	NA
Fragment 617	rs10797802	chr1	182973158	rs10752881	Colorectal cancer	292	507	268	494	-0.144376	0.378427	0.575803	345.973	299.297	168.15	165.702	1.14326	0.34477	0.748563	Inactive
Fragment 618	rs10797812	chr1	182984597	rs10752881	Colorectal cancer	5	24	9	22	0.240801	0.380779	NA	11.4106	16.6001	1.85266	4.43783	1.28455	#N/A	#N/A	NA
Fragment 619	rs10797813	chr1	182989366	rs10752881	Colorectal cancer	12	26	11	72	0.500977	0.0793965	NA	17.8212	45.2763	3.41062	3.60897	0.538567	#N/A	#N/A	NA
Fragment 620	rs10797814	chr1	182990929	rs10752881	Colorectal cancer	80	82	89	84	-0.786511	0.00124534	0.00765941	97.6642	56.978	57.8429	19.5587	0.594164	0.1049	0.499885	NRE
Fragment 621	rs10797819	chr1	183006911	rs10752881	Colorectal cancer	78	171	78	163	0.0784547	0.72908	0.850906	107.601	111.101	36.9058	44.0674	1.15648	0.604448	0.896284	Inactive
Fragment 622	rs10797822	chr1	183017769	rs10752881	Colorectal cancer	11	38	7	42	0.517222	0.0707838	NA	12.6739	32.6189	3.70531	4.80044	0.499369	#N/A	#N/A	NA
Fragment 623	rs10797829	chr1	183033228	rs10752881	Colorectal cancer	12	35	21	38	0.0661291	0.818084	NA	21.1159	20.5314	10.1159	13.9294	1.39286	#N/A	#N/A	NA
Fragment 624	rs10797830	chr1	183036274	rs10752881	Colorectal cancer	1	5	0	6	0.178926	0.277011	NA	0.852655	5.23214	0	0	0	#N/A	#N/A	NA
Fragment 625	rs10797832	chr1	183044034	rs10752881	Colorectal cancer	4	10	6	5	-0.098598	0.673555	NA	7.55797	3.46506	1.85266	3.21181	3.63046	#N/A	#N/A	NA
Fragment 626	rs10797835	chr1	183072908	rs10752881	Colorectal cancer	993	3809	896	2621	0.71236	2.47e-09	8.59e-08	1170.28	1858.49	537.649	996.374	1.16574	0.0197316	0.248289	PRE
Fragment 627	rs10797837	chr1	183075121	rs10752881	Colorectal cancer	108	327	94	242	0.412342	0.0398189	0.119736	125.686	165.753	58.6956	91.951	1.18313	0.41831	0.797002	Inactive
Fragment 628	rs10797838	chr1	183077020	rs10752881	Colorectal cancer	327	277	224	209	-1.05312	5.06e-09	1.63e-07	362.111	161.557	132.855	54.0308	0.907367	0.643818	0.912825	NRE
Fragment 629	rs10797839	chr1	183077797	rs10752881	Colorectal cancer	401	1006	353	927	0.336084	0.0185571	0.067556	510.27	665.961	178.792	222.985	0.954057	0.684014	0.931015	Inactive
Fragment 630	rs10797842	chr1	183081867	rs10752881	Colorectal cancer	771	1096	622	879	-0.474998	0.000210004	0.0018126	865.117	622.976	385.49	269.642	0.97372	0.812072	0.980728	NRE
Fragment 631	rs10797848	chr1	183087727	rs10752881	Colorectal cancer	1	0	0	1	-0.0168753	0.837252	NA	0	0.54106	0.852655	0	0	#N/A	#N/A	NA
Fragment 632	rs10797849	chr1	183088988	rs10752881	Colorectal cancer	123	139	97	95	-0.753838	0.000742303	0.00503008	131.949	76.974	59.6642	26.5636	0.772097	0.353455	0.756176	NRE
Fragment 633	rs10797852	chr1	183101302	rs10752881	Colorectal cancer	11	23	15	5	-0.329959	0.224229	NA	15.9686	7.8338	8.41062	4.00612	1	#N/A	#N/A	NA
Fragment 634	rs10797854	chr1	183106739	rs10752881	Colorectal cancer	5	19	4	4	0.0589671	0.803177	NA	3.70531	4.00612	4.55797	5.16305	1	#N/A	#N/A	NA
Fragment 635	rs10800164	chr1	165858354	rs4657482	Testicular germ cell tumor	950	2216	768	1936	0.262019	0.029056	0.0947479	1185.5	1417.33	381.111	499.793	1.09836	0.239978	0.664128	Inactive
Fragment 636	rs10800501	chr1	170128903	rs495524	Methotrexate phramacokinetics (acute lymphoblastic leukemia)	13	19	6	40	0.266662	0.339867	NA	7.41062	6.85532	9.6739	21.792	2.16059	#N/A	#N/A	NA
Fragment 637	rs10801575	chr1	196852781	rs6428370	Acute lymphoblastic leukemia (childhood)	20	42	13	29	0.0484306	0.866252	NA	3.55797	4.69109	25.4951	25.8038	0.834548	#N/A	#N/A	NA
Fragment 638	rs10805685	chr5	44661958	rs4415084	Breast cancer	564	1104	504	1008	-0.0150165	0.911418	0.953766	428.427	462.627	546.649	504.916	0.853501	0.0837818	0.459144	Inactive
Fragment 639	rs10805686	chr5	44662128	rs4415084	Breast cancer	1068	1933	954	1991	-0.0315998	0.813149	0.899939	792.485	818.016	1027.66	987.142	0.929619	0.284789	0.708483	Inactive
Fragment 640	rs10806701	chr6	159385223	rs12216499	Bladder cancer (smoking interaction)	6	9	8	14	-0.0734317	0.775444	NA	7.26328	4.69109	4.85266	6.45817	1.64213	#N/A	#N/A	NA
Fragment 641	rs10806874	chr6	167334382	rs9459805	Endometrial cancer	185	759	175	538	0.753915	5.14e-06	7.43e-05	50.4637	103.676	278.278	478.105	0.826817	0.357221	0.757846	PRE
Fragment 642	rs10807843	chr7	27992390	rs10486567	Prostate cancer	119	414	122	269	0.410315	0.0371854	0.11372	115.896	151.571	105.717	155.727	1.12289	0.53814	0.857918	Inactive
Fragment 643	rs10808484	chr8	117679204	rs6469656	Colorectal cancer	12	52	27	32	0.0258174	0.928456	NA	12.1159	15.1956	25.1159	22.2294	0.707372	#N/A	#N/A	NA
Fragment 644	rs10808555	chr8	128409511	rs6983267	Colorectal cancer	716	1316	633	1077	-0.171306	0.16941	0.338629	239.814	182.359	982.161	908.913	1.22055	0.0669717	0.424604	Inactive
Fragment 645	rs10808556	chr8	128413147	rs6983267	Colorectal cancer	1070	1484	916	1002	-0.659542	2.38e-07	5.01e-06	676.209	374.647	1125.05	743.2	1.19049	0.0292311	0.299756	NRE
Fragment 646	rs10808558	chr8	128501150	rs1447295	Prostate cancer	668	1309	564	1002	-0.0972881	0.445004	0.63848	96.3067	80.842	982.982	873.566	1.05376	0.75318	0.960941	Inactive
Fragment 647	rs10808823	chr8	78903013	rs2219968	Prostate cancer (gene x gene interaction)	316	614	266	600	0.0621759	0.697413	0.829232	275.604	290.64	250.425	271.968	1.0319	0.808384	0.978242	Inactive
Fragment 648	rs10808824	chr8	78926741	rs2219968	Prostate cancer (gene x gene interaction)	0	0	0	0	NA	NA	NA	0	0	0	0	0	#N/A	#N/A	NA
Fragment 649	rs10811651	chr9	22067830	rs4977756	Glioma	193	385	141	320	0.0693777	0.703924	0.834149	63.2221	54.9979	236.488	267.835	1.30021	0.219747	0.648048	Inactive
Fragment 650	rs10815148	chr9	5057284	rs10974944	Myeloproliferative neoplasms	0	0	0	0	NA	NA	NA	0	0	0	0	0	#N/A	#N/A	NA
Fragment 651	rs10815149	chr9	5063701	rs10974944	Myeloproliferative neoplasms	4	10	6	4	-0.117773	0.610057	NA	8.55797	5.59475	0	0	0	#N/A	#N/A	NA
Fragment 652	rs10815157	chr9	5108771	rs10974944	Myeloproliferative neoplasms	689	1044	655	1293	-0.164469	0.319072	0.516373	1141.47	1021.38	84.1907	74.4415	0.984497	0.934427	1	Inactive
Fragment 653	rs10815166	chr9	5149920	rs10974944	Myeloproliferative neoplasms	8	19	6	4	-0.0911309	0.715363	NA	12.8212	9.71023	0	0	0	#N/A	#N/A	NA
Fragment 654	rs10815167	chr9	5150058	rs10974944	Myeloproliferative neoplasms	10	30	9	17	0.105971	0.705048	NA	14.5266	18.0103	3	3.10246	0.837258	#N/A	#N/A	NA
Fragment 655	rs10818577	chr9	124413191	rs7025486	Abdominal aortic aneurysm	1484	2051	1274	1393	-0.666526	3.83e-08	9.7e-07	2114.21	1263.18	393.637	276.365	1.17245	0.0673504	0.425794	NRE
Fragment 656	rs10818578	chr9	124414751	rs7025486	Abdominal aortic aneurysm	3820	7820	3308	4833	-0.190341	0.122167	0.268796	5445.82	4682.99	871.033	784.476	1.04679	0.39503	0.780833	Inactive
Fragment 657	rs10818579	chr9	124414905	rs7025486	Abdominal aortic aneurysm	4554	8849	3916	6005	-0.202014	0.0654076	0.173039	6537.17	5622.29	1080.19	952.134	1.02495	0.613849	0.901419	Inactive
Fragment 658	rs10818580	chr9	124415022	rs7025486	Abdominal aortic aneurysm	4456	8460	3881	6064	-0.208639	0.0435207	0.127589	6386.47	5480.36	1090.11	965.77	1.03277	0.502498	0.842361	Inactive
Fragment 659	rs10818583	chr9	124422261	rs7025486	Abdominal aortic aneurysm	2226	3640	1800	2962	-0.279647	0.00889216	0.0382046	3132.96	2603.57	517.176	389.498	0.905298	0.172276	0.595439	Inactive
Fragment 660	rs10818894	chr9	126695770	rs10818894	Adverse response to chemotherapy in breast cancer (alopecia) (cyclophosphamide+doxorubicin+/-5FU)	272	688	233	568	0.284819	0.065394	0.173039	417.869	497.422	43.2005	77.7684	1.525	0.0406906	0.343801	Inactive
Fragment 661	rs10821285	chr9	96791789	rs6479527	Esophageal adenocarcinoma	888	2127	812	1826	0.203094	0.0860138	0.210338	780.874	802.146	744.821	960.222	1.25475	0.00128246	0.0464447	Inactive
Fragment 662	rs10821936	chr10	63723577	rs10821936	Acute lymphoblastic leukemia (childhood)	1995	3487	1632	2622	-0.248335	0.0225567	0.0781391	997.803	797.72	2293.49	1960.98	1.06951	0.235596	0.66159	Inactive
Fragment 663	rs10821937	chr10	63723909	rs10821936	Acute lymphoblastic leukemia (childhood)	1522	3132	1338	2557	-0.014331	0.894253	0.945124	783.253	790.732	1805.7	1788.48	0.980019	0.739639	0.954932	Inactive
Fragment 664	rs10822013	chr10	64251977	rs10822013	Breast cancer	220	349	208	297	-0.37077	0.0336563	0.105091	250.814	181.369	142.77	116.598	1.1344	0.42923	0.801839	Inactive
Fragment 665	rs10825652	chr10	51510761	rs3123078	Prostate cancer	1098	2383	839	1746	0.0787736	0.520328	0.706198	964.656	1054.15	792.622	828.664	0.957109	0.526169	0.855349	Inactive
Fragment 666	rs10826125	chr10	51530505	rs3123078	Prostate cancer	48	108	35	87	0.164882	0.524478	0.709146	38.5797	45.9381	36.3478	42.6917	1.01261	1	1	Inactive
Fragment 667	rs10826127	chr10	51530757	rs3123078	Prostate cancer	4	8	2	14	0.181923	0.43171	NA	3.55797	5.23214	1.85266	5.51995	2.27808	#N/A	#N/A	NA
Fragment 668	rs10828252	chr10	21856475	rs1243180	Ovarian cancer	1184	2305	1043	2007	-0.0470215	0.682367	0.818988	1914.27	1885.84	81.5168	60.4488	0.742629	0.0877575	0.466072	Inactive
Fragment 669	rs10828256	chr10	21883988	rs1243180	Ovarian cancer	2	5	2	0	-0.0642993	0.679069	NA	3.70531	1.98579	0	0	0	#N/A	#N/A	NA
Fragment 670	rs10828266	chr10	22098701	rs1243180	Ovarian cancer	3	24	1	14	0.475434	0.0546195	NA	0	0	2.70531	16.3123	0	#N/A	#N/A	NA
Fragment 671	rs10832418	chr11	15403332	rs11605083	Prostate cancer (gene x gene interaction)	201	398	162	231	-0.20348	0.292503	0.489936	164.381	136.928	161.592	144.934	1.07134	0.684913	0.931274	Inactive
Fragment 672	rs10835752	chr11	31223738	rs1535	Colorectal cancer	73	125	52	75	-0.254432	0.31033	0.506669	75.7487	63.8793	37.6425	24.0713	0.751068	0.441944	0.807804	Inactive
Fragment 673	rs10835757	chr11	31281902	rs1535	Colorectal cancer	7	8	7	3	-0.308837	0.197539	NA	4.85266	2.924	8.11593	1.87643	0.438165	#N/A	#N/A	NA
Fragment 674	rs10835766	chr11	31374329	rs1535	Colorectal cancer	51	92	47	109	0.0375947	0.88414	0.939216	47.169	51.7056	42.4637	43.8084	0.947187	0.883477	0.997766	Inactive
Fragment 675	rs10838139	chr11	43643624	rs11037575	Neuroblastoma	252	687	234	558	0.319925	0.0401957	0.120578	88.6328	129.077	347.415	439.546	0.874946	0.396859	0.782105	Inactive
Fragment 676	rs10838157	chr11	43745564	rs11037575	Neuroblastoma	24	79	29	100	0.491835	0.0741664	NA	10.4106	11.1147	39.0531	73.5724	1.71768	#N/A	#N/A	NA
Fragment 677	rs10838160	chr11	43774274	rs11037575	Neuroblastoma	8	31	20	25	-0.0174105	0.951223	NA	6.70531	5.37605	17.4106	18.5859	1.55013	#N/A	#N/A	NA
Fragment 678	rs10838166	chr11	43805505	rs11037575	Neuroblastoma	6	33	10	17	0.212727	0.442679	NA	2.85266	1.47928	12.2633	20.2839	4.77962	#N/A	#N/A	NA
Fragment 679	rs10838176	chr11	43831552	rs11037575	Neuroblastoma	18	16	17	23	-0.361681	0.205341	NA	3.55797	1.87643	28.7898	16.9225	1.16886	#N/A	#N/A	NA
Fragment 680	rs10838190	chr11	43878251	rs11037575	Neuroblastoma	32	81	40	51	-0.105215	0.700644	NA	19.5266	17.4692	45.9058	42.2946	1.07353	#N/A	#N/A	NA
Fragment 681	rs10840042	chr11	8443978	rs110419	Neuroblastoma	2	27	6	13	0.328284	0.202108	NA	1	4.25938	6.70531	11.0802	0.407648	#N/A	#N/A	NA
Fragment 682	rs10840046	chr11	8459124	rs110419	Neuroblastoma	12	27	18	17	-0.210461	0.45984	NA	27.2319	19.9213	0	0	0	#N/A	#N/A	NA
Fragment 683	rs10840047	chr11	8460897	rs110419	Neuroblastoma	7	22	4	10	0.140913	0.585212	NA	8.96859	8.84111	1	5.30695	4.70087	#N/A	#N/A	NA
Fragment 684	rs10840049	chr11	8473247	rs110419	Neuroblastoma	32	48	24	32	-0.292002	0.303087	NA	51.285	36.3775	0	0	0	#N/A	#N/A	NA
Fragment 685	rs10840051	chr11	8475180	rs110419	Neuroblastoma	53	158	30	173	0.753622	0.00281149	0.0152187	27.2005	44.2401	47.1376	112.114	1.45986	0.223422	0.652182	Inactive
Fragment 686	rs10840053	chr11	8482549	rs110419	Neuroblastoma	278	728	252	646	0.343143	0.0256835	0.0862629	481.48	630.32	1	0	0	NA	NA	Inactive
Fragment 687	rs10840056	chr11	8498064	rs110419	Neuroblastoma	200	309	206	234	-0.530566	0.00363069	0.0187481	268.93	177.979	107.601	67.1659	0.9376	0.784376	0.972184	Inactive
Fragment 688	rs10840059	chr11	8499464	rs110419	Neuroblastoma	2	2	3	9	0.0276738	0.888007	NA	4.70531	5.12279	0	0	0	#N/A	#N/A	NA
Fragment 689	rs10840060	chr11	8500045	rs110419	Neuroblastoma	1	10	1	22	0.48099	0.0380849	NA	0.852655	12.6631	1	3.21181	0.256776	#N/A	#N/A	NA
Fragment 690	rs10840062	chr11	8522147	rs110419	Neuroblastoma	21	46	16	45	0.167809	0.557717	NA	11.4106	15.5871	22.4951	26.4888	0.814751	#N/A	#N/A	NA
Fragment 691	rs10840063	chr11	8522182	rs110419	Neuroblastoma	25	48	21	45	0.0107774	0.969733	NA	17.9686	16.3814	23.3478	26.4888	1.26804	#N/A	#N/A	NA
Fragment 692	rs10840065	chr11	8526643	rs110419	Neuroblastoma	85	133	90	118	-0.390726	0.0891639	0.216195	76.5482	49.0405	85.0748	67.2293	1.23769	0.395124	0.780833	Inactive
Fragment 693	rs10840069	chr11	8546927	rs110419	Neuroblastoma	22	45	25	50	0.0112965	0.968307	NA	43.7584	44.384	0	0	0	#N/A	#N/A	NA
Fragment 694	rs10840071	chr11	8569185	rs110419	Neuroblastoma	26	69	18	36	0.128364	0.652391	NA	40.169	46.882	0	0	0	#N/A	#N/A	NA
Fragment 695	rs10840074	chr11	8586429	rs110419	Neuroblastoma	385	884	404	753	0.0391283	0.789888	0.885357	720.156	748.006	2.70531	1.47928	0.321069	NA	NA	Inactive
Fragment 696	rs10840603	chr11	2233797	rs7126629	Prostate cancer (early onset)	2098	4980	1690	3403	0.123755	0.28607	0.48346	599.577	566.003	2787.1	3112.05	1.18366	0.00935103	0.167709	Inactive
Fragment 697	rs10840606	chr11	2234690	rs7126629	Prostate cancer (early onset)	44	8	10	7	-1.03226	0.000241377	NA	42.2536	5.3415	4.41062	0.54106	2.06287	#N/A	#N/A	NA
Fragment 698	rs10841753	chr12	21321370	rs10841753	Methotrexate phramacokinetics (acute lymphoblastic leukemia)	45	96	39	73	-0.00193371	0.994101	0.996531	53.285	55.1418	24.0845	22.4827	0.884047	0.860379	0.993081	Inactive
Fragment 699	rs10842703	chr12	26456188	rs718314	Renal cell carcinoma	404	845	362	707	0.0117908	0.933639	0.965528	198.203	198.413	491.712	505.895	1.02844	0.858596	0.993081	Inactive
Fragment 700	rs10842707	chr12	26471364	rs718314	Renal cell carcinoma	700	2333	538	1438	0.545624	0.000137089	0.00126676	632.893	917.592	495.408	772.981	1.07676	0.353783	0.756487	PRE
Fragment 701	rs10842708	chr12	26474867	rs718314	Renal cell carcinoma	317	588	272	464	-0.158368	0.304787	0.502089	386.816	367.153	146.212	112.517	0.816317	0.17087	0.594497	Inactive
Fragment 702	rs10843057	chr12	28172342	rs10771399	Breast Cancer in BRCA1 mutation carriers	169	318	141	297	-0.00697633	0.970362	0.983992	216.287	232.108	67.8115	54.8828	0.753423	0.185863	0.6106	Inactive
Fragment 703	rs10843059	chr12	28173195	rs10771399	Breast Cancer in BRCA1 mutation carriers	0	16	2	8	0.328224	0.121397	NA	2	10.683	0	0	0	#N/A	#N/A	NA
Fragment 704	rs10843062	chr12	28175040	rs10771399	Breast Cancer in BRCA1 mutation carriers	4	5	1	5	0.00518929	0.978666	NA	2.70531	4.29393	1.70531	0.397157	0	#N/A	#N/A	NA
Fragment 705	rs10843063	chr12	28175772	rs10771399	Breast Cancer in BRCA1 mutation carriers	159	370	177	310	0.0028998	0.98754	0.992422	269.814	270.943	40.7584	42.7954	1.04485	0.906817	1	Inactive
Fragment 706	rs10843065	chr12	28176581	rs10771399	Breast Cancer in BRCA1 mutation carriers	1244	3831	1049	2512	0.424352	0.000598325	0.00420953	1886.38	2549.69	193.381	267.674	1.02702	0.80465	0.976846	PRE
Fragment 707	rs10843066	chr12	28176797	rs10771399	Breast Cancer in BRCA1 mutation carriers	447	1224	383	712	0.175444	0.268009	0.462962	681.357	758.291	67.4009	93.7238	1.26028	0.182922	0.60637	Inactive
Fragment 708	rs10843067	chr12	28176953	rs10771399	Breast Cancer in BRCA1 mutation carriers	224	536	210	338	-0.01547	0.930034	0.964002	360.236	345.736	38.9058	49.478	1.3068	0.259105	0.68349	Inactive
Fragment 709	rs10843068	chr12	28177181	rs10771399	Breast Cancer in BRCA1 mutation carriers	98	213	91	166	-0.00686696	0.974394	0.985493	154.181	151.243	19.5266	21.8322	1.12148	0.744928	0.956146	Inactive
Fragment 710	rs10843069	chr12	28177658	rs10771399	Breast Cancer in BRCA1 mutation carriers	172	337	133	315	0.0900865	0.63212	0.785757	244.162	271.622	16.9686	11.1147	0.581033	0.178992	0.599602	Inactive
Fragment 711	rs10846001	chr12	14623304	rs2900333	Testicular germ cell cancer	3	18	5	13	0.232244	0.357945	NA	7.55797	12.3062	0	1.87643	Inf	#N/A	#N/A	NA
Fragment 712	rs10846005	chr12	14640187	rs2900333	Testicular germ cell cancer	395	986	339	821	0.276342	0.0480073	0.137253	513.502	673.789	153.592	146.54	0.728115	0.0162919	0.223185	Inactive
Fragment 713	rs10846748	chr12	125318309	rs4765623	Renal cell carcinoma	1558	3091	1266	1907	-0.189888	0.150111	0.311806	1100.19	992.247	1436.66	1215.27	0.937581	0.278154	0.700159	Inactive
Fragment 714	rs10846749	chr12	125318448	rs4765623	Renal cell carcinoma	2458	5776	1990	3544	0.0397184	0.756504	0.863961	1690.27	1846.37	2270.61	2248.39	0.906233	0.0293947	0.299756	Inactive
Fragment 715	rs10846751	chr12	125319771	rs4765623	Renal cell carcinoma	1250	2286	1049	1655	-0.226203	0.0531029	0.148147	1114.16	854.865	861.149	836.993	1.26651	0.000380369	0.0199241	Inactive
Fragment 716	rs10849027	chr12	4376494	rs10774214	Colorectal cancer	21	57	22	33	0.0173031	0.951709	NA	5.55797	8.1907	34.3478	32.3022	0.708964	#N/A	#N/A	NA
Fragment 717	rs10849031	chr12	4423134	rs10849033	Acute lymphoblastic leukemia (childhood)	1131	1878	940	1831	-0.14272	0.264252	0.458414	376.49	312.547	1490.66	1375.18	1.10779	0.234421	0.660663	Inactive
Fragment 718	rs10849033	chr12	4425122	rs10849033	Acute lymphoblastic leukemia (childhood)	812	2112	717	1752	0.316909	0.0071593	0.0324373	223.519	266.828	1160.9	1461.71	1.05641	0.586536	0.889197	Inactive
Fragment 719	rs10849431	chr12	6375865	rs10849432	Colorectal cancer	2032	3444	1665	2447	-0.328516	0.00362775	0.0187454	2287.93	1811.97	1043.15	817.135	0.98909	0.86587	0.993709	Inactive
Fragment 720	rs10849432	chr12	6385727	rs10849432	Colorectal cancer	1610	2480	1198	1832	-0.370411	0.00222213	0.0124391	794.002	631.166	1687.44	1251.84	0.933872	0.297165	0.715616	Inactive
Fragment 721	rs10849605	chr12	1064438	rs10849605	Lung cancer	265	455	206	359	-0.195525	0.243246	0.434769	281.657	198.274	149.444	173.858	1.66218	0.00052509	0.0254823	Inactive
Fragment 722	rs108499	chr11	61547237	rs1535	Colorectal cancer	6509	13690	5691	9224	-0.108256	0.319909	0.517224	6551.51	5962.94	4335.88	4048.53	1.02606	0.366011	0.762837	Inactive
Fragment 723	rs10850024	chr12	112718510	rs4767364	Upper aerodigestive tract cancers	10	20	10	9	-0.17198	0.526533	NA	0	0	15.6739	12.4155	0	#N/A	#N/A	NA
Fragment 724	rs10851695	chr15	61700658	rs3884558	Breast cancer (prognosis)	481	830	455	637	-0.342978	0.014002	0.0541911	356.857	293.362	481.07	356.217	0.901854	0.342851	0.746805	Inactive
Fragment 725	rs10851696	chr15	61704882	rs3884558	Breast cancer (prognosis)	2310	3992	1921	3212	-0.229754	0.027879	0.0918794	1632.22	1320.52	2151.25	1906.29	1.0947	0.0651486	0.423214	Inactive
Fragment 726	rs10852450	chr16	68749529	rs9929218	Colorectal cancer	2224	6059	1898	4081	0.266621	0.0198956	0.0713528	3450.77	4127.35	249.898	313.813	1.05027	0.599005	0.894257	Inactive
Fragment 727	rs10852936	chr17	38031714	rs8067378	Cervical cancer	2	7	5	4	-0.0654595	0.756022	NA	3.85266	1.58863	2.85266	3.35571	1.88578	#N/A	#N/A	NA
Fragment 728	rs10853029	chr17	59396449	rs10853029	Breast cancer	897	2301	840	1848	0.234787	0.0440605	0.128586	621.755	721.12	955.434	1162.67	1.05054	0.483881	0.831014	Inactive
Fragment 729	rs10853131	chr17	25481292	rs4795519	Chronic myeloid leukemia	2235	4395	1943	3010	-0.186365	0.100402	0.234819	1832.95	1609.71	1953.45	1684.97	0.982275	0.72072	0.948648	Inactive
Fragment 730	rs10853448	chr18	20230111	rs11661542	Intracranial aneurysm	8	9	6	12	-0.105623	0.679821	NA	0.852655	0.938217	11.9686	9.12891	0.759562	#N/A	#N/A	NA
Fragment 731	rs10853450	chr18	20235681	rs11661542	Intracranial aneurysm	63	136	68	108	-0.0919137	0.701683	0.832514	43.6111	45.9035	77.1062	66.1472	0.820582	0.501921	0.841635	Inactive
Fragment 732	rs10853535	chr18	43317547	rs7238033	Bladder cancer	136	282	143	281	0.0111794	0.955051	0.976211	30.3478	23.0583	226.908	238.163	1.36672	0.31191	0.72543	Inactive
Fragment 733	rs10854168	chr20	61669550	rs6089829	Prostate cancer (gene x gene interaction)	1787	13438	1497	5862	0.967639	0.000431546	0.0032366	1049.68	2604.79	1921.73	5711.08	1.19764	7.05e-05	0.00684265	PRE
Fragment 734	rs10854268	chr20	7845998	rs2423279	Colorectal cancer	1944	2940	1708	2170	-0.51011	2.94e-06	4.57e-05	1886.66	1265.03	1362.53	994.147	1.08784	0.12801	0.541581	NRE
Fragment 735	rs10856908	chr4	95222755	rs17021463	Testicular germ cell tumor	8	27	2	10	0.226619	0.37422	NA	1.85266	8.4094	6.11593	7.72444	0.34877	#N/A	#N/A	NA
Fragment 736	rs10858758	chr12	88944518	rs995030	Testicular germ cell tumor	61	107	68	77	-0.383927	0.122602	0.269216	30.0845	30.3856	89.9275	53.7719	0.601523	0.118777	0.52707	Inactive
Fragment 737	rs10861905	chr12	108767333	rs10861905	Erectile dysfunction and prostate cancer treatment	830	1161	657	948	-0.472863	0.000206627	0.00178545	1063.44	734.451	273.478	221.459	1.17229	0.122488	0.531001	NRE
Fragment 738	rs10862511	chr12	83201596	rs12317459	Prostate cancer (gene x gene interaction)	24	41	11	59	0.290712	0.311743	NA	29.7584	47.4117	1.70531	0.794315	0.323832	#N/A	#N/A	NA
Fragment 739	rs10863664	chr1	222027190	rs6691170	Colorectal cancer	3403	6061	3026	4988	-0.218654	0.0283308	0.0929719	1.70531	2.16424	5779.64	4983.23	0.862124	NA	NA	Inactive
Fragment 740	rs10864991	chr2	121245735	rs4849887	Breast cancer	4866	9651	4328	7623	-0.0973524	0.314195	0.51055	1055.06	1110.81	7235.75	6637.52	0.871127	0.00286269	0.0768819	Inactive
Fragment 741	rs10865914	chr3	41919499	rs1052501	Multiple myeloma	28	56	14	42	0.126168	0.658793	NA	8.82124	6.02646	25.4951	34.6449	2.07896	#N/A	#N/A	NA
Fragment 742	rs10865946	chr3	47425060	rs8180040	Colorectal cancer	617	1220	520	922	-0.0919615	0.479678	0.670998	620.514	589.24	415.459	382.671	0.973036	0.784326	0.972184	Inactive
Fragment 743	rs10866527	chr5	1891800	rs12653946	Prostate cancer	3112	5299	2636	3762	-0.346406	0.00127583	0.00779727	3146.12	2489.54	2083.18	1607.77	0.975336	0.564675	0.875398	NRE
Fragment 744	rs10866528	chr5	1891821	rs12653946	Prostate cancer	2853	4833	2429	3435	-0.356181	0.000977335	0.0063605	2901.89	2270.81	1920.97	1481.17	0.985162	0.738646	0.954507	NRE
Fragment 745	rs10871290	chr16	74472696	rs10871290	Breast cancer	2132	3228	1835	2619	-0.431487	4e-05	0.00043003	1357.09	966.697	2242.57	1698.52	1.06292	0.255451	0.679384	NRE
Fragment 746	rs10872027	chr6	109289540	rs2273669	Prostate cancer	2127	5337	1928	4164	0.209342	0.0422767	0.124842	3251.77	3822.92	380.785	434.647	0.971198	0.71077	0.943368	Inactive
Fragment 747	rs10872028	chr6	109313728	rs2273669	Prostate cancer	3	24	5	18	0.38537	0.143514	NA	6.55797	15.3741	1	3.35571	1.38286	#N/A	#N/A	NA
Fragment 748	rs10872674	chr6	151872448	rs4869742	Chronic myeloid leukemia	252	426	230	326	-0.336605	0.0439652	0.128356	383.91	296.281	60.9589	47.4174	0.99955	1	1	Inactive
Fragment 749	rs10872676	chr6	151943977	rs2046210	Breast cancer	1472	2190	1202	1638	-0.472334	3.8e-05	0.00041287	1027.99	715.163	1354.39	972.096	1.03213	0.6297	0.905092	NRE
Fragment 750	rs10873582	chr14	21021968	rs1243647	Prostate cancer (gene x gene interaction)	29	39	24	15	-0.524129	0.0682496	NA	10.1159	2.924	38.6111	19.8867	1.69754	#N/A	#N/A	NA
Fragment 751	rs10873875	chr1	76772075	rs10873876	Acute lymphoblastic leukemia (childhood)	65	118	65	138	-0.00764442	0.975103	0.985651	34.3478	34.4953	76.2221	79.7484	1.05242	0.885248	0.998351	Inactive
Fragment 752	rs10873876	chr1	76772328	rs10873876	Acute lymphoblastic leukemia (childhood)	16	37	15	30	0.0503263	0.861055	NA	5.55797	9.09437	23.0845	21.8322	0.64248	#N/A	#N/A	NA
Fragment 753	rs10875804	chr12	48784974	rs4489787	Prostate cancer (gene x gene interaction)	1	9	7	13	0.0892493	0.701701	NA	7.85266	10.6082	0	0	0	#N/A	#N/A	NA
Fragment 754	rs10875943	chr12	49676010	rs10875943	Prostate cancer	1559	3477	1250	2662	0.115345	0.298965	0.49656	538.05	574.488	1943.79	2122.92	1.02359	0.734947	0.954507	Inactive
Fragment 755	rs10876095	chr12	51202862	rs11169552	Colorectal cancer	52	30	40	24	-1.10381	7.2e-05	NA	56.6956	16.4907	25.9372	4.90979	0.687476	#N/A	#N/A	NA
Fragment 756	rs10876096	chr12	51203953	rs11169552	Colorectal cancer	15	36	9	18	0.0601323	0.832121	NA	3.55797	5.84801	16.5266	16.6001	0.672816	#N/A	#N/A	NA
Fragment 757	rs10876097	chr12	51209636	rs11169552	Colorectal cancer	47	54	30	36	-0.494051	0.075203	NA	35.3164	17.9009	32.9058	21.6883	1.29317	#N/A	#N/A	NA
Fragment 758	rs1087837	chr15	56733639	rs11636802	Chronic lymphocytic leukemia	36	62	19	33	-0.131116	0.644982	NA	8.11593	2.38294	41.5797	40.0958	3.76052	#N/A	#N/A	NA
Fragment 759	rs10879357	chr12	72414563	rs10879357	Colorectal cancer	196	456	161	344	0.138052	0.429742	0.622727	190.877	215.116	125.717	144.353	1.01526	0.937416	1	Inactive
Fragment 760	rs10879642	chr12	73981404	rs1154865	Breast cancer	0	0	0	0	NA	NA	NA	0	0	0	0	0	#N/A	#N/A	NA
Fragment 761	rs10879664	chr12	74107408	rs1154865	Breast cancer	323	818	237	675	0.382756	0.0127729	0.0505744	506.555	682.584	0	0.794315	Inf	NA	NA	Inactive
Fragment 762	rs10882416	chr10	96045054	rs3765524	Esophageal cancer and gastric cancer	122	251	87	238	0.199366	0.340012	0.538016	146.739	188.979	40.727	38.6856	0.740388	0.260842	0.685067	Inactive
Fragment 763	rs10882422	chr10	96073563	rs3765524	Esophageal cancer and gastric cancer	2067	4854	1839	3674	0.109309	0.295979	0.493298	2889.94	3144.8	661.736	719.33	0.998041	0.976191	1	Inactive
Fragment 764	rs10882424	chr10	96086078	rs3765524	Esophageal cancer and gastric cancer	159	391	169	393	0.226611	0.226812	0.414017	250.287	301.058	53.285	64.052	1.00294	1	1	Inactive
Fragment 765	rs10882435	chr10	96107867	rs3781264	Esophageal cancer and gastric cancer	0	0	1	2	0.00179242	0.985167	NA	1	1.08212	0	0	0	#N/A	#N/A	NA
Fragment 766	rs10882436	chr10	96108800	rs3781264	Esophageal cancer and gastric cancer	4	18	0	9	0.293765	0.187968	NA	1.70531	7.21793	1.70531	4.80044	0.729662	#N/A	#N/A	NA
Fragment 767	rs10883359	chr10	101274033	rs12412391	Colorectal cancer	495	927	409	731	-0.124101	0.366527	0.565832	689.325	612.085	133.328	141.095	1.1934	0.184163	0.608774	Inactive
Fragment 768	rs10883368	chr10	101289998	rs12412391	Colorectal cancer	3614	8995	3116	5296	0.0519976	0.689408	0.824664	5163.93	5335.35	923.224	961.683	1.00885	0.861023	0.993081	Inactive
Fragment 769	rs10883806	chr10	104713076	rs12413409	Intracranial aneurysm	12	14	16	17	-0.332787	0.235825	NA	17.5266	11.4371	6.70531	2.38294	0.47635	#N/A	#N/A	NA
Fragment 770	rs10883808	chr10	104721126	rs12413409	Intracranial aneurysm	165	319	144	216	-0.198338	0.301119	0.49821	208.319	169.65	69.9589	71.8915	1.25792	0.277816	0.700159	Inactive
Fragment 771	rs10883815	chr10	104739179	rs12413409	Intracranial aneurysm	64	182	54	186	0.514428	0.0275052	0.0911133	80.5168	120.454	28.0531	43.9868	1.06051	0.888947	0.998497	Inactive
Fragment 772	rs10883832	chr10	104871279	rs12413409	Intracranial aneurysm	79	234	71	222	0.500613	0.0216094	0.0757182	80.4854	156.895	47.169	47.1353	0.510631	0.0083068	0.16125	Inactive
Fragment 773	rs10884942	chr10	112016926	rs11195062	Multiple myeloma	78	141	74	110	-0.229399	0.324509	0.522789	17.5266	23.6741	120.981	78.0964	0.484971	0.0392897	0.340501	Inactive
Fragment 774	rs10885402	chr10	114761697	rs7904519	Breast cancer	1448	3999	1221	3079	0.382801	0.00039107	0.003003	2182.25	2854.31	238.751	355.25	1.13558	0.160862	0.578699	PRE
Fragment 775	rs10885405	chr10	114777670	rs7904519	Breast cancer	873	1681	739	1140	-0.200417	0.120517	0.266532	1350.89	1182.81	116.096	84.405	0.827032	0.211024	0.637756	Inactive
Fragment 776	rs10885406	chr10	114777724	rs7904519	Breast cancer	958	1859	806	1311	-0.162062	0.189849	0.364513	1389.8	1235.71	210.814	185.347	0.986023	0.914053	1	Inactive
Fragment 777	rs10885409	chr10	114808072	rs7904519	Breast cancer	1406	1739	1188	1559	-0.623495	1.18e-07	2.7e-06	2210.19	1430.93	130.034	80.6867	0.96227	0.827987	0.984988	NRE
Fragment 778	rs10885579	chr10	116304958	rs10885582	Prostate cancer (gene x gene interaction)	2113	5871	1888	4685	0.377481	0.000213668	0.0018377	2575.05	3362.55	988.782	1291.29	0.999494	1	1	PRE
Fragment 779	rs10885581	chr10	116316483	rs10885582	Prostate cancer (gene x gene interaction)	473	808	404	709	-0.196899	0.162195	0.328861	556.376	454.143	235.814	237.996	1.23486	0.0654927	0.423214	Inactive
Fragment 780	rs10885582	chr10	116327550	rs10885582	Prostate cancer (gene x gene interaction)	651	1681	507	1180	0.274948	0.0391287	0.118351	960.477	1198.07	81.0748	89.6717	0.890419	0.473072	0.824086	Inactive
Fragment 781	rs10885583	chr10	116330773	rs10885582	Prostate cancer (gene x gene interaction)	415	925	379	809	0.115362	0.412682	0.606885	687.799	745.508	37.3478	48.0332	1.19629	0.436509	0.805184	Inactive
Fragment 782	rs10885586	chr10	116357563	rs10885582	Prostate cancer (gene x gene interaction)	1585	2531	1407	1968	-0.406748	0.000197412	0.00171929	2556.19	1915.49	147.065	109.668	0.998775	1	1	NRE
Fragment 783	rs10886268	chr10	120279847	rs12413624	Pancreatic cancer	582	1216	458	874	-0.00466286	0.972764	0.985263	447.449	439.695	484.975	498.705	1.04524	0.643541	0.912825	Inactive
Fragment 784	rs10886650	chr10	122018849	rs1078806	Breast cancer	15	134	20	83	1.00359	0.000275296	NA	5	14.7237	25.9372	79.2879	1.01272	#N/A	#N/A	NA
Fragment 785	rs10886885	chr10	123030481	rs11199874	Prostate cancer	1899	3076	1627	2491	-0.335352	0.00160512	0.00940071	2081.23	1637.44	1124.32	897.246	1.01449	0.802281	0.976587	NRE
Fragment 786	rs10886886	chr10	123030869	rs11199874	Prostate cancer	2964	4373	2575	3803	-0.424853	4.73e-05	0.000500396	3644.63	2668.78	1369.45	997.192	0.994583	0.922255	1	NRE
Fragment 787	rs10886887	chr10	123033178	rs11199874	Prostate cancer	135	228	73	189	0.0116867	0.958173	0.977276	126.444	139.19	46.1376	26.201	0.513363	0.0165715	0.225509	Inactive
Fragment 788	rs10886893	chr10	123044452	rs11199874	Prostate cancer	705	1320	603	1209	-0.0438559	0.735961	0.854072	721.526	704.267	430.427	420.649	1.0041	0.965475	1	Inactive
Fragment 789	rs10886894	chr10	123046873	rs11199874	Prostate cancer	1764	3313	1515	3026	-0.0445414	0.694124	0.826946	1901.92	1825.08	1063.29	1081	1.0598	0.290463	0.711484	Inactive
Fragment 790	rs10886895	chr10	123047313	rs11199874	Prostate cancer	1050	1654	945	1680	-0.236508	0.0757349	0.191695	1300.58	1038.48	491.922	468.447	1.19216	0.0232016	0.264413	Inactive
Fragment 791	rs10886897	chr10	123047640	rs11199874	Prostate cancer	1032	1557	894	1471	-0.325544	0.00978848	0.0411404	1173.63	939.863	558.524	431.873	0.965189	0.669863	0.925506	Inactive
Fragment 792	rs10886898	chr10	123047691	rs11199874	Prostate cancer	1027	1534	846	1453	-0.303321	0.0175413	0.0649104	1138.1	935.667	543.787	422.531	0.945374	0.481068	0.829645	Inactive
Fragment 793	rs10886899	chr10	123047721	rs11199874	Prostate cancer	1013	1541	839	1423	-0.301173	0.0162697	0.0611004	1127.87	925.093	557.903	430.947	0.941901	0.459468	0.815185	Inactive
Fragment 794	rs10886900	chr10	123048008	rs11199874	Prostate cancer	891	1837	803	1579	0.00725281	0.951598	0.974283	967.898	996.398	566.144	560.524	0.963297	0.627197	0.90481	Inactive
Fragment 795	rs10886901	chr10	123048130	rs11199874	Prostate cancer	842	1923	772	1721	0.164736	0.178172	0.348803	911.349	1049.84	548.239	618.325	0.978446	0.795298	0.974851	Inactive
Fragment 796	rs10886902	chr10	123049264	rs11199874	Prostate cancer	392	619	359	578	-0.302349	0.045835	0.132513	446.838	342.138	236.845	203.697	1.12492	0.338616	0.74485	Inactive
Fragment 797	rs10886994	chr10	123600590	rs10510102	Breast cancer	0	5	1	1	0.0704706	0.589777	NA	0	2.52685	1	0	0	#N/A	#N/A	NA
Fragment 798	rs10887003	chr10	123624175	rs10510102	Breast cancer	405	807	316	701	0.0616685	0.674681	0.815253	597.335	632.922	60.1376	62.4288	0.974578	0.924493	1	Inactive
Fragment 799	rs10887010	chr10	123648057	rs10510102	Breast cancer	133	417	112	565	0.870477	3.3e-05	0.000364541	193.761	433.675	31.6425	37.097	0.517363	0.0141251	0.206172	PRE
Fragment 800	rs10887011	chr10	123649718	rs10510102	Breast cancer	5	14	3	3	0.00359961	0.987134	NA	7.26328	7.18338	0	0	0	#N/A	#N/A	NA
Fragment 801	rs10887012	chr10	123649969	rs10510102	Breast cancer	6	26	7	22	0.304033	0.269986	NA	11.1159	21.6883	1	0	0	#N/A	#N/A	NA
Fragment 802	rs10887013	chr10	123651061	rs10510102	Breast cancer	106	205	60	180	0.181859	0.425843	0.619051	126.444	152.354	23.9372	24.1806	0.82943	0.638464	0.910114	Inactive
Fragment 803	rs10887018	chr10	123653972	rs10510102	Breast cancer	62	109	63	81	-0.312584	0.206446	0.386419	94.1907	70.3374	16.8212	11.2586	0.869539	0.837132	0.987058	Inactive
Fragment 804	rs10887032	chr10	123715402	rs10510102	Breast cancer	436	763	346	620	-0.168755	0.243106	0.434721	613.746	549.219	90.896	77.0374	0.946356	0.804167	0.976846	Inactive
Fragment 805	rs10887542	chr10	87759761	rs10788473	Pancreatic cancer	18	101	27	142	0.920388	0.000826993	0.00551209	9.41062	56.5751	32.9372	60.3682	0.289245	NA	NA	PRE
Fragment 806	rs10887877	chr10	90753038	rs1800682	Chronic lymphocytic leukemia	39	78	19	41	0.0121468	0.965705	NA	39.727	40.5677	5.11593	5.12279	0.975869	#N/A	#N/A	NA
Fragment 807	rs10888170	chr8	19635328	rs920590	Acute lymphoblastic leukemia (childhood)	23	53	30	45	-0.0776983	0.783213	NA	31.7898	30.7827	17.8212	14.6143	0.861567	#N/A	#N/A	NA
Fragment 808	rs10890838	chr11	108303305	rs1801516	Melanoma	28	12	10	19	-0.491982	0.0810643	NA	33.8743	13.9639	0	0	0	#N/A	#N/A	NA
Fragment 809	rs10890844	chr11	108334127	rs1801516	Melanoma	13	45	9	22	0.248164	0.38422	NA	20.0845	29.7754	0	0	0	#N/A	#N/A	NA
Fragment 810	rs10890845	chr11	108334321	rs1801516	Melanoma	9	26	5	11	0.114729	0.667212	NA	12.6739	15.4834	0	0.397157	0	#N/A	#N/A	NA
Fragment 811	rs10894076	chr11	129463060	rs7107217	Breast cancer	486	825	417	769	-0.165163	0.248424	0.440321	674.325	559.781	133.128	138.816	1.25767	0.09322	0.4765	Inactive
Fragment 812	rs10896052	chr11	65579600	rs3903072	Breast cancer	4941	9221	4127	7106	-0.15587	0.113827	0.25621	7414	6698.7	718.41	619.821	0.955664	0.439329	0.806731	Inactive
Fragment 813	rs10896448	chr11	68991749	rs10896449	Prostate cancer	0	3	2	3	0.0361471	0.806121	NA	2	2.81465	0	0	0	#N/A	#N/A	NA
Fragment 814	rs10896449	chr11	68994667	rs10896449	Prostate cancer	1909	2655	1636	2269	-0.50883	2.9e-06	4.52e-05	3083.9	2138.43	126.507	74.3436	0.840531	0.272613	0.695496	NRE
Fragment 815	rs10896450	chr11	69008114	rs10896449	Prostate cancer	2293	4181	1791	2853	-0.220825	0.0620618	0.166642	3523.59	3019.8	111.275	87.9794	0.925085	0.613839	0.901419	Inactive
Fragment 816	rs10899009	chr11	74276167	rs3824999	Colorectal cancer	991	1897	853	1416	-0.160007	0.17701	0.347675	1126.61	990.9	540.881	493.974	1.03844	0.621623	0.90344	Inactive
Fragment 817	rs10900063	chr10	45045250	rs7072122	Estradiol plasma levels (breast cancer)	8	10	18	11	-0.444822	0.102189	NA	22.1159	9.52607	1.70531	0	0	#N/A	#N/A	NA
Fragment 818	rs10900064	chr10	45057471	rs7072122	Estradiol plasma levels (breast cancer)	1328	3267	1124	2491	0.212567	0.0540468	0.1504	1924.68	2253.31	297.268	335.807	0.966606	0.700387	0.937473	Inactive
Fragment 819	rs10900594	chr1	204470129	rs2290854	Breast Cancer in BRCA1 mutation carriers	36	71	34	35	-0.275341	0.323427	NA	19.2319	19.4896	45.4637	27.2485	0.602834	#N/A	#N/A	NA
Fragment 820	rs10900595	chr1	204511602	rs2290854	Breast Cancer in BRCA1 mutation carriers	72	152	40	234	0.608372	0.0175849	0.0649104	16.2319	12.0184	81.454	166.732	2.73804	0.0126114	0.194838	Inactive
Fragment 821	rs10900596	chr1	204522457	rs2290854	Breast Cancer in BRCA1 mutation carriers	437	981	382	786	0.0949917	0.489707	0.680796	140.212	198.073	595.577	593.684	0.704866	0.00547525	0.122914	Inactive
Fragment 822	rs10900597	chr1	204522489	rs2290854	Breast Cancer in BRCA1 mutation carriers	411	937	369	769	0.113944	0.413473	0.607444	129.833	183.027	572.492	588.619	0.731655	0.0154594	0.215257	Inactive
Fragment 823	rs10900831	chr5	134510611	rs647161	Colorectal cancer	2323	4157	2075	2989	-0.305407	0.00484922	0.0238266	646.862	499.948	3319.22	2697.9	1.0519	0.456087	0.812901	Inactive
Fragment 824	rs10903314	chr8	9467106	rs12545912	Multiple myeloma (hyperdiploidy)	184	416	143	370	0.238743	0.184277	0.356598	184.319	213.908	112.57	143.023	1.08794	0.629603	0.905092	Inactive
Fragment 825	rs10903315	chr8	9483921	rs12545912	Multiple myeloma (hyperdiploidy)	80	223	67	191	0.404057	0.0657602	0.173674	72.1062	92.492	63.1062	98.8754	1.22902	0.370467	0.765766	Inactive
Fragment 826	rs10905436	chr10	8689183	rs10795668	Colorectal cancer	1	2	1	10	0.160017	0.370162	NA	1.85266	6.20491	0	0	0	#N/A	#N/A	NA
Fragment 827	rs10906038	chr10	11993441	rs10795917	Prostate cancer (gene x gene interaction)	204	250	173	229	-0.575123	0.00203854	0.0115622	58.727	37.9604	277.804	180.397	1.00529	1	1	Inactive
Fragment 828	rs10906040	chr10	12018501	rs10795917	Prostate cancer (gene x gene interaction)	15	62	15	72	0.656944	0.0210483	NA	15.5266	43.3767	12.2633	20.2034	0.623495	#N/A	#N/A	NA
Fragment 829	rs10906049	chr10	12061576	rs10795917	Prostate cancer (gene x gene interaction)	84	209	81	145	0.0656487	0.767897	0.871713	93.6328	101.949	58.9903	58.3191	0.906236	0.726243	0.952249	Inactive
Fragment 830	rs10906050	chr10	12062814	rs10795917	Prostate cancer (gene x gene interaction)	94	293	91	269	0.510531	0.0128634	0.0508806	111.57	182.164	58.5797	77.5842	0.813961	0.34252	0.746329	Inactive
Fragment 831	rs10906052	chr10	12075960	rs10795917	Prostate cancer (gene x gene interaction)	24	84	26	68	0.377542	0.170774	NA	22.6739	36.1588	21.0845	31.9742	0.973768	#N/A	#N/A	NA
Fragment 832	rs10906427	chr10	13670261	rs7089227	Adverse response to chemotherapy in breast cancer (alopecia) (cyclophosphamide+epirubicin+/-5FU)	384	887	357	829	0.197221	0.178293	0.348923	405.142	491.89	259.751	285.765	0.905551	0.383714	0.777321	Inactive
Fragment 833	rs10908258	chr11	69237539	rs7105934	Renal cell carcinoma	1125	2284	930	1525	-0.122556	0.331401	0.529685	1849.04	1698.02	0.852655	2.41749	2.17741	NA	NA	Inactive
Fragment 834	rs10908445	chr1	154849590	rs1218582	Prostate cancer	2617	7751	2150	5054	0.386288	0.00109176	0.00690736	1076.64	1589.71	3223.07	4076.02	0.856643	0.000784247	0.0338303	PRE
Fragment 835	rs10908448	chr1	154882544	rs1218582	Prostate cancer	3446	7457	2969	5880	0.0456928	0.643671	0.795578	1437.29	1392.73	4351.83	4605.27	1.09155	0.0426506	0.352308	Inactive
Fragment 836	rs10908458	chr1	155126948	rs4072037	Esophageal cancer and gastric cancer	0	0	0	0	NA	NA	NA	0	0	0	0	0	#N/A	#N/A	NA
Fragment 837	rs10911185	chr1	182971747	rs10752881	Colorectal cancer	29	50	18	65	0.188801	0.505779	NA	20.9372	27.3867	21.7898	26.7018	0.954976	#N/A	#N/A	NA
Fragment 838	rs10911186	chr1	182972542	rs10752881	Colorectal cancer	10	26	14	19	-0.0499873	0.859692	NA	10.4106	9.63543	12.1159	10.5736	0.918525	#N/A	#N/A	NA
Fragment 839	rs10911191	chr1	182984524	rs10752881	Colorectal cancer	27	59	20	41	0.0451614	0.873366	NA	33.9058	33.4189	9.11593	11.7997	1.36878	#N/A	#N/A	NA
Fragment 840	rs10911194	chr1	182993025	rs10752881	Colorectal cancer	5887	2682	3921	1783	-2.02126	2.15e-51	5.53e-48	5815.93	1306.29	2546.6	661.253	1.1557	0.00733209	0.149257	NRE
Fragment 841	rs10911205	chr1	183009277	rs10911251	Colorectal cancer	609	1235	491	973	-0.000978232	0.994025	0.996531	734.432	707.899	265.572	301.029	1.17304	0.112769	0.515427	Inactive
Fragment 842	rs10911206	chr1	183012423	rs10752881	Colorectal cancer	64	135	44	109	0.133062	0.589522	0.759642	61.1376	74.6314	37.4323	37.4193	0.814142	0.562684	0.873814	Inactive
Fragment 843	rs10911209	chr1	183013988	rs10752881	Colorectal cancer	27	78	20	53	0.285101	0.308283	NA	23.3792	27.9335	14.2319	24.3591	1.40274	#N/A	#N/A	NA
Fragment 844	rs10911211	chr1	183022299	rs10911251	Colorectal cancer	15	36	21	36	-0.00459547	0.987247	NA	21.6739	20.2091	12.1159	13.5667	1.27861	#N/A	#N/A	NA
Fragment 845	rs10911212	chr1	183024469	rs10752881	Colorectal cancer	148	272	117	143	-0.319129	0.140982	0.298136	156.381	127.258	85.1062	56.2642	0.809669	0.349282	0.751633	Inactive
Fragment 846	rs10911222	chr1	183047363	rs10752881	Colorectal cancer	110	199	89	153	-0.154466	0.471793	0.663257	127.36	106.749	55.4323	53.7316	1.16481	0.561652	0.873034	Inactive
Fragment 847	rs10911229	chr1	183050368	rs10752881	Colorectal cancer	49	31	38	37	-0.833623	0.00274252	NA	49.5797	13.7855	30.2005	13.6761	1.65853	#N/A	#N/A	NA
Fragment 848	rs10911232	chr1	183052533	rs10911251	Colorectal cancer	97	260	117	210	0.0977327	0.642501	0.794387	132.454	129.52	67.2536	84.1517	1.27227	0.261306	0.685734	Inactive
Fragment 849	rs10911233	chr1	183052585	rs10911251	Colorectal cancer	73	205	102	185	0.112352	0.622368	0.780095	115.222	106.565	49.0217	73.0716	1.59895	0.0426506	0.352308	Inactive
Fragment 850	rs10911235	chr1	183053746	rs10752881	Colorectal cancer	20	42	12	71	0.450247	0.11707	NA	22.9372	51.5214	6.11593	3.57442	0.299624	#N/A	#N/A	NA
Fragment 851	rs10911247	chr1	183076993	rs10752881	Colorectal cancer	327	277	224	209	-1.05312	5.06e-09	1.63e-07	363.111	161.557	132.002	54.8252	0.933718	0.78147	0.970404	NRE
Fragment 852	rs10911249	chr1	183080690	rs10752881	Colorectal cancer	34	46	29	46	-0.275311	0.325253	NA	46.6111	29.0099	9.52655	7.72444	1.29289	#N/A	#N/A	NA
Fragment 853	rs10911251	chr1	183081194	rs10911251	Colorectal cancer	238	416	188	275	-0.284788	0.111713	0.253368	237.456	162.403	145.36	145.867	1.47218	0.0132102	0.1993	Inactive
Fragment 854	rs10911260	chr1	183106230	rs10752881	Colorectal cancer	14	20	7	22	0.0110794	0.968335	NA	11.8212	8.84111	7.11593	11.0053	2.05504	#N/A	#N/A	NA
Fragment 855	rs10911262	chr1	183114956	rs10752881	Colorectal cancer	102	210	61	166	0.168968	0.456286	0.647943	98.7173	103.031	49.2536	70.1878	1.37172	0.202441	0.632348	Inactive
Fragment 856	rs10914228	chr1	30190594	rs1866967	Prostate cancer (gene x gene interaction)	349	822	314	573	0.0501418	0.739257	0.855394	273.099	327.852	327.625	300.373	0.761445	0.0192462	0.245222	Inactive
Fragment 857	rs10914731	chr1	33934824	rs12565140	Estradiol plasma levels (breast cancer)	1088	1575	949	1335	-0.468008	7.05e-05	0.00072352	1012.07	660.614	752.99	575.236	1.16903	0.0366281	0.331159	NRE
Fragment 858	rs10918309	chr1	165874028	rs3790672	Testicular germ cell tumor	260	526	213	495	0.104851	0.527126	0.711524	300.625	348.182	125.507	120.247	0.823938	0.203211	0.632949	Inactive
Fragment 859	rs10919298	chr1	170064344	rs495524	Methotrexate phramacokinetics (acute lymphoblastic leukemia)	350	768	266	608	0.143873	0.342201	0.540926	264.278	238.946	297.299	387.207	1.43885	0.00221538	0.0649846	Inactive
Fragment 860	rs10919299	chr1	170067296	rs495524	Methotrexate phramacokinetics (acute lymphoblastic leukemia)	75	190	61	178	0.355167	0.117935	0.263156	74.2221	109.812	47.169	53.2251	0.759364	0.315048	0.730034	Inactive
Fragment 861	rs10920365	chr1	202189711	rs6678914	Breast cancer	896	1548	873	1163	-0.381889	0.00206742	0.0117088	883.927	613.099	710.557	593.678	1.20469	0.0159805	0.219732	Inactive
Fragment 862	rs10929052	chr2	235619006	rs6736997	Pancreatic cancer	1020	1995	920	1731	-0.0593222	0.614022	0.775686	511.154	553.22	1243.62	1143.89	0.849813	0.0296065	0.299756	Inactive
Fragment 863	rs1092913	chr5	10467702	rs1092913	Breast cancer	1527	3116	1200	2306	-0.0173492	0.880158	0.937695	313.942	360.776	2115.66	2046.26	0.841064	0.0380578	0.336704	Inactive
Fragment 864	rs10929234	chr2	238380034	rs7584330	Prostate cancer	3999	8310	3447	6068	-0.0633136	0.535238	0.717458	4870.57	4606.22	1808.57	1815.9	1.06159	0.127641	0.54106	Inactive
Fragment 865	rs10929235	chr2	238380272	rs7584330	Prostate cancer	5788	14084	4957	10195	0.155717	0.122531	0.269194	7018.53	7803.87	2591.53	2993.88	1.03891	0.225967	0.653514	Inactive
Fragment 866	rs10930559	chr2	173352824	rs12621278	Prostate cancer	45	65	54	49	-0.561633	0.0354699	0.109734	86.8115	38.6165	4.55797	4.40328	1.77628	NA	NA	Inactive
Fragment 867	rs10931787	chr2	198520615	rs700651	Intracranial aneurysm	265	591	196	447	0.149728	0.365335	0.56512	101.981	130.596	307.152	324.83	0.824465	0.219977	0.648149	Inactive
Fragment 868	rs10931791	chr2	198573612	rs700651	Intracranial aneurysm	631	1030	524	933	-0.218709	0.104173	0.241517	842.801	690.723	205.256	208.111	1.23768	0.0586856	0.40761	Inactive
Fragment 869	rs10931793	chr2	198577585	rs700651	Intracranial aneurysm	21	46	9	27	0.13002	0.650636	NA	22.4951	25.5506	3.55797	3.32116	0.63991	#N/A	#N/A	NA
Fragment 870	rs10932470	chr2	150432690	rs7578361	Acute lymphoblastic leukemia (childhood)	0	0	0	6	0.109147	0.329183	NA	0	0	0	3.24636	0	#N/A	#N/A	NA
Fragment 871	rs10932584	chr2	150450787	rs7578361	Acute lymphoblastic leukemia (childhood)	20	50	13	35	0.185856	0.517652	NA	5.85266	9.99803	24.2005	27.7148	0.703646	#N/A	#N/A	NA
Fragment 872	rs10932669	chr2	217480229	rs9288520	Esophageal cancer (alcohol interaction)	806	2011	682	1589	0.254761	0.0320605	0.10167	870.149	1066.27	479.975	568.553	0.967455	0.67198	0.926932	Inactive
Fragment 873	rs10934185	chr3	112502716	rs1002979	Prostate cancer (gene x gene interaction)	516	733	416	675	-0.372879	0.00994627	0.0415998	516.881	385.4	319.71	256.064	1.07423	0.518677	0.850981	Inactive
Fragment 874	rs10934853	chr3	128038373	rs10934853	Prostate cancer	3547	7121	2990	5688	-0.0352209	0.72281	0.846002	3682.67	3576.57	2264	2213.94	1.00689	0.864208	0.993673	Inactive
Fragment 875	rs10935545	chr3	145017341	rs345013	Prostate cancer	8	17	9	10	-0.116475	0.663032	NA	14.9686	11.7651	0.852655	0.397157	0	#N/A	#N/A	NA
Fragment 876	rs10936599	chr3	169492101	rs10936599	Colorectal cancer	413	565	400	647	-0.371424	0.0279309	0.0919719	198.266	135.863	547.881	375.327	0.996273	1	1	Inactive
Fragment 877	rs10936600	chr3	169514585	rs10936599	Colorectal cancer	5	15	5	22	0.264268	0.315058	NA	3	6.06101	6.26328	11.7997	1	#N/A	#N/A	NA
Fragment 878	rs10936601	chr3	169528449	rs10936599	Colorectal cancer	201	246	169	272	-0.433192	0.0265664	0.0885738	82.896	68.1675	252.635	174.537	0.844534	0.389161	0.779002	Inactive
Fragment 879	rs10936602	chr3	169536637	rs1920116	Glioma (high-grade)	46	61	39	59	-0.33722	0.209984	NA	12.558	5.05369	65.6642	49.7601	1.9603	#N/A	#N/A	NA
Fragment 880	rs10936603	chr3	169545652	rs1920116	Glioma (high-grade)	72	115	53	127	-0.0213366	0.930941	0.964398	18.1159	31.7498	95.2753	81.6997	0.487069	0.0367955	0.33131	Inactive
Fragment 881	rs10936632	chr3	170130102	rs10936632	Prostate cancer	0	0	0	0	NA	NA	NA	0	0	0	0	0	#N/A	#N/A	NA
Fragment 882	rs10937327	chr3	187646984	rs6773854	B cell non-Hodgkin lymphoma	229	442	212	405	-0.0537886	0.75144	0.861513	302.067	289.403	99.9275	104.079	1.08667	0.626676	0.904453	Inactive
Fragment 883	rs10937405	chr3	189383183	rs10937405	Lung adenocarcinoma	57	152	46	125	0.324957	0.18031	0.351341	74.5168	89.3896	18.3792	36.7344	1.72793	0.114884	0.52005	Inactive
Fragment 884	rs10939809	chr4	18780477	rs4147045	Colorectal cancer (diet interaction)	8	12	5	4	-0.173548	0.474355	NA	7.55797	3.97157	4.26328	2.95855	1.46767	#N/A	#N/A	NA
Fragment 885	rs10939813	chr4	18781002	rs4147045	Colorectal cancer (diet interaction)	5	7	2	3	-0.0768656	0.708645	NA	6.26328	4.40328	0	0	0	#N/A	#N/A	NA
Fragment 886	rs10941663	chr5	44283001	rs2121875	Prostate cancer	9	21	6	34	0.336082	0.22713	NA	9.11593	13.2789	4.55797	13.4574	1.77376	#N/A	#N/A	NA
Fragment 887	rs10941664	chr5	44362134	rs2121875	Prostate cancer	319	570	292	535	-0.132343	0.401325	0.596023	443.753	380.68	108.275	124.812	1.34839	0.0452753	0.362447	Inactive
Fragment 888	rs10941677	chr5	44662399	rs4415084	Breast cancer	1136	1941	988	2144	-0.0372382	0.793118	0.887048	869.422	907.515	1051.29	975.74	0.888782	0.0738572	0.443538	Inactive
Fragment 889	rs10941679	chr5	44706498	rs10941679	Breast cancer	4	19	6	18	0.255372	0.332835	NA	8.41062	7.47119	1	9.81388	10.4096	#N/A	#N/A	NA
Fragment 890	rs10942476	chr5	86172206	rs1493354	Adverse response to chemotherapy in breast cancer (alopecia) (anti-microtubule)	90	81	73	58	-0.945396	0.000114036	0.00109297	39.8743	17.429	78.6642	42.7665	1.27897	0.501722	0.841516	NRE
Fragment 891	rs10943413	chr6	77798214	rs7738636	Acute lymphoblastic leukemia (childhood)	532	1987	357	1605	0.95257	1.05e-11	5.83e-10	609.178	1210.01	195.171	417.921	1.07887	0.456924	0.813733	PRE
Fragment 892	rs10945581	chr6	159376252	rs12216499	Bladder cancer (smoking interaction)	32	90	37	127	0.45277	0.0930742	0.222829	44.6111	72.4557	18.6739	32.003	1.05233	1	1	Inactive
Fragment 893	rs10945582	chr6	159381088	rs12216499	Bladder cancer (smoking interaction)	111	215	85	170	-0.0256167	0.90443	0.950445	98.4226	103.67	81.2221	72.6167	0.849634	0.455931	0.812901	Inactive
Fragment 894	rs10946403	chr6	20717404	rs2206734	Ileal carcinoids	298	424	254	514	-0.187978	0.307272	0.504011	195.435	195.31	311.804	240.69	0.772658	0.0546233	0.393817	Inactive
Fragment 895	rs10946406	chr6	20758760	rs7747724	Bladder cancer	2	11	8	10	0.00626599	0.979256	NA	8.70531	7.79354	1	0.794315	1.11803	#N/A	#N/A	NA
Fragment 896	rs10947332	chr6	32677440	rs10484561	Follicular lymphoma	54	76	38	85	-0.119995	0.649676	0.799462	81.3381	75.0919	2.85266	0.54106	0.362124	NA	NA	Inactive
Fragment 897	rs10947534	chr6	34963678	rs847845	Non-small cell lung cancer	10	9	12	15	-0.282139	0.297715	NA	6.41062	2.02034	14.1159	9.66997	2.09486	#N/A	#N/A	NA
Fragment 898	rs10947535	chr6	34975969	rs847845	Non-small cell lung cancer	618	1114	520	1019	-0.0854956	0.524199	0.709146	185.708	179.349	840.412	791.441	0.978497	0.862185	0.993266	Inactive
Fragment 899	rs10947980	chr6	41525739	rs1983891	Prostate cancer	1714	3072	1443	2368	-0.216161	0.046028	0.132922	2262.95	1901.52	603.862	559.223	1.10114	0.15265	0.571933	Inactive
Fragment 900	rs10953238	chr7	97676259	rs6465657	Prostate cancer	129	237	79	157	-0.0712371	0.74737	0.859142	148.381	136.957	34.9058	39.8425	1.23389	0.438369	0.806477	Inactive
Fragment 901	rs10953615	chr7	109152711	rs10953615	Gallbladder cancer	3	13	3	20	0.347462	0.163592	NA	5.55797	13.7106	0	0	0	#N/A	#N/A	NA
Fragment 902	rs10953617	chr7	109158956	rs10953615	Gallbladder cancer	23	28	16	41	-0.0700964	0.807408	NA	29.3478	25.7981	6.26328	7.50574	1.47862	#N/A	#N/A	NA
Fragment 903	rs10953618	chr7	109159007	rs10953615	Gallbladder cancer	36	53	35	71	-0.111109	0.687681	NA	51.8743	42.0011	12.8212	17.4635	1.61268	#N/A	#N/A	NA
Fragment 904	rs10953864	chr7	117843999	rs41997	Response to platinum-based chemotherapy in non-small-cell lung cancer	0	2	1	2	0.0406345	0.735412	NA	0	0	1	1.87643	0	#N/A	#N/A	NA
Fragment 905	rs10956145	chr8	124729334	rs13258681	Prostate cancer (gene x gene interaction)	519	1358	412	1099	0.373964	0.00471862	0.0232767	538.787	734.261	301.478	377.186	0.919786	0.387841	0.779002	Inactive
Fragment 906	rs10956361	chr8	128350106	rs13281615	Breast cancer	334	431	274	373	-0.546843	0.000649404	0.00451137	359.321	252.501	194.613	119.695	0.873342	0.358381	0.757846	NRE
Fragment 907	rs10956362	chr8	128350386	rs13281615	Breast cancer	183	253	143	263	-0.280456	0.15329	0.316368	206.582	173.887	90.6014	63.9138	0.83696	0.38858	0.779002	Inactive
Fragment 908	rs10956363	chr8	128351773	rs13281615	Breast cancer	177	526	163	385	0.364564	0.0356399	0.109995	198.171	235.366	113.896	180.909	1.33719	0.067081	0.424889	Inactive
Fragment 909	rs10956364	chr8	128378883	rs13281615	Breast cancer	1110	2904	958	2229	0.288755	0.0100566	0.041925	831.538	1064.47	1030.59	1256.54	0.953347	0.453413	0.811611	Inactive
Fragment 910	rs10956368	chr8	128423650	rs6983267	Colorectal cancer	177	318	149	271	-0.132001	0.474622	0.66566	96.8646	71.0569	194.792	196.669	1.3794	0.0965413	0.484402	Inactive
Fragment 911	rs10956369	chr8	128423817	rs6983267	Colorectal cancer	206	398	170	337	-0.03181	0.855864	0.92521	119.391	95.3815	222.403	242.497	1.36484	0.0690108	0.430866	Inactive
Fragment 912	rs10957101	chr8	60520492	rs4737547	Multiple myeloma (IgH translocation)	90	144	60	141	-0.0470711	0.841594	0.915325	34.9058	42.9047	101.833	90.5753	0.727043	0.283119	0.706727	Inactive
Fragment 913	rs10957102	chr8	60544006	rs4737547	Multiple myeloma (IgH translocation)	7	21	5	40	0.486645	0.0786505	NA	1	7.39638	9.96859	21.5042	0.321935	#N/A	#N/A	NA
Fragment 914	rs10957519	chr8	71293922	rs2926702	Non-small cell lung cancer	6	18	4	26	0.3588	0.180431	NA	4.41062	9.99233	4.70531	9.74478	0.806181	#N/A	#N/A	NA
Fragment 915	rs10957520	chr8	71308112	rs2926702	Non-small cell lung cancer	240	518	205	416	0.0567944	0.729191	0.850906	194.055	191.419	210.024	232.39	1.12196	0.443103	0.807806	Inactive
Fragment 916	rs10958064	chr8	83033486	rs13264970	Prostate cancer (gene x gene interaction)	340	670	314	572	-0.0746541	0.618386	0.778398	247.224	267.461	353.826	305.162	0.797206	0.0595969	0.408571	Inactive
Fragment 917	rs10958409	chr8	55327091	rs10958409	Intracranial aneurysm	591	915	465	809	-0.272048	0.0491737	0.139554	870.202	716.239	93.3067	79.6102	1.04523	0.809546	0.97929	Inactive
Fragment 918	rs10965224	chr9	22067276	rs4977756	Glioma	64	140	61	174	0.266144	0.27424	0.47036	15.2319	28.5437	98.3381	120.806	0.639702	0.242909	0.666648	Inactive
Fragment 919	rs10967965	chr9	27497988	rs17779457	Urinary symptoms in response to radiotherapy in prostate cancer	189	315	169	230	-0.361399	0.0497002	0.140668	328.152	247.672	0	0	0	NA	NA	Inactive
Fragment 920	rs10971185	chr9	32891497	rs1011970	Breast cancer	127	200	96	152	-0.291675	0.168929	0.33812	146.297	120.063	46.169	35.0766	0.925954	0.799398	0.976113	Inactive
Fragment 921	rs10971188	chr9	32892615	rs1011970	Breast cancer	0	0	0	0	NA	NA	NA	0	0	0	0	0	#N/A	#N/A	NA
Fragment 922	rs10971190	chr9	32893174	rs1011970	Breast cancer	1	5	5	8	0.0162069	0.938053	NA	0.852655	3.10246	5	3.21181	0.230358	#N/A	#N/A	NA
Fragment 923	rs10971458	chr9	33283161	rs12336160	Erectile dysfunction and prostate cancer treatment	640	1488	520	1282	0.242325	0.0586118	0.159541	1054.29	1261.84	0.852655	3.89677	3.33914	NA	NA	Inactive
Fragment 924	rs10971469	chr9	33315922	rs12336160	Erectile dysfunction and prostate cancer treatment	318	548	243	439	-0.172395	0.280431	0.477198	436.891	364.235	1.85266	0.794315	0.600641	NA	NA	Inactive
Fragment 925	rs10971476	chr9	33350575	rs12336160	Erectile dysfunction and prostate cancer treatment	65	137	44	70	-0.0740367	0.774915	0.87723	99.4226	90.2644	0	0	0	NA	NA	Inactive
Fragment 926	rs10974531	chr9	4426631	rs10974531	Pancreatic cancer	712	1361	589	1082	-0.0926477	0.461137	0.652791	836.591	784.24	340.678	323.46	1.01124	0.926558	1	Inactive
Fragment 927	rs10974914	chr9	5014332	rs10974944	Myeloproliferative neoplasms	76	135	76	113	-0.240445	0.303386	0.500674	115.833	104.758	23.9686	7.47119	0.323551	0.0113168	0.182618	Inactive
Fragment 928	rs10974916	chr9	5017350	rs10974944	Myeloproliferative neoplasms	21	59	25	59	0.212528	0.450825	NA	34.2005	46.2604	8.70531	8.55331	0.74145	#N/A	#N/A	NA
Fragment 929	rs10974921	chr9	5024427	rs10974944	Myeloproliferative neoplasms	224	391	235	304	-0.375795	0.0308202	0.0990375	397.352	302.123	26.6425	17.1066	0.8279	0.63851	0.910114	Inactive
Fragment 930	rs10974922	chr9	5028813	rs10974944	Myeloproliferative neoplasms	124	322	148	284	0.12339	0.533543	0.716429	239.055	255.857	10.9686	10.4643	0.848993	0.824681	0.983359	Inactive
Fragment 931	rs10974938	chr9	5056037	rs10974944	Myeloproliferative neoplasms	5	10	7	9	-0.0883487	0.722595	NA	11.2633	8.84111	0	0	0	#N/A	#N/A	NA
Fragment 932	rs10974939	chr9	5056482	rs10974944	Myeloproliferative neoplasms	2	11	7	40	0.410815	0.112897	NA	8.70531	26.0111	0	0	0	#N/A	#N/A	NA
Fragment 933	rs10974944	chr9	5070831	rs10974944	Myeloproliferative neoplasms	60	184	47	149	0.497064	0.0352401	0.109154	93.6014	139.622	2.70531	6.82077	1.56394	NA	NA	Inactive
Fragment 934	rs10974960	chr9	5095842	rs10974944	Myeloproliferative neoplasms	85	249	64	238	0.59229	0.00650547	0.0301288	128.36	218.248	5.26328	7.93744	0.939615	NA	NA	Inactive
Fragment 935	rs10974963	chr9	5101305	rs10974944	Myeloproliferative neoplasms	5	15	4	11	0.129144	0.605262	NA	8.26328	9.52607	0	2.38294	Inf	#N/A	#N/A	NA
Fragment 936	rs10974980	chr9	5140671	rs10974944	Myeloproliferative neoplasms	88	196	57	228	0.456102	0.050376	0.142027	123.36	171.4	7.82124	28.325	2.51112	NA	NA	Inactive
Fragment 937	rs10974982	chr9	5149382	rs10974944	Myeloproliferative neoplasms	822	1950	691	1620	0.223967	0.0605072	0.163605	1274.72	1467.19	109.043	149.614	1.19597	0.192149	0.619837	Inactive
Fragment 938	rs10974993	chr9	5182159	rs10974944	Myeloproliferative neoplasms	60	115	62	118	-0.0487986	0.842481	0.915869	102.043	98.1502	10.2633	11.368	1.1442	0.82139	0.981845	Inactive
Fragment 939	rs10976717	chr9	8011579	rs12682851	Prostate cancer (gene x gene interaction)	35	62	30	40	-0.232655	0.402987	NA	40.7584	37.5689	19.0845	8.30005	0.457611	#N/A	#N/A	NA
Fragment 940	rs10983700	chr9	100537455	rs965513	Thyroid cancer	25	58	23	59	0.176162	0.530678	NA	7.11593	17.4635	36.3478	35.3644	0.404138	#N/A	#N/A	NA
Fragment 941	rs10983761	chr9	100553957	rs965513	Thyroid cancer	367	780	296	570	0.0131943	0.929855	0.964002	91.0434	104.326	508.47	498.884	0.859608	0.348441	0.75105	Inactive
Fragment 942	rs10985344	chr9	124416940	rs7025486	Abdominal aortic aneurysm	3395	7628	2906	5230	0.00932245	0.93233	0.964931	4846.83	4899.81	791.99	762.821	0.952948	0.3823	0.775648	Inactive
Fragment 943	rs10985349	chr9	124425243	rs7025486	Abdominal aortic aneurysm	756	1346	596	1189	-0.085188	0.511379	0.699558	1027.94	1033.51	184.613	123.776	0.6665	0.00119446	0.044289	Inactive
Fragment 944	rs10990609	chr9	99100635	rs6479272	Non-small cell lung cancer	24	62	19	38	0.111485	0.695295	NA	3.41062	0.794315	36.0531	43.9926	3.6137	#N/A	#N/A	NA
Fragment 945	rs10993017	chr9	96760384	rs11789015	Esophageal adenocarcinoma	681	1547	709	1399	0.0728087	0.586485	0.75716	1217.58	1308.88	60.6642	49.6967	0.762771	0.174901	0.597179	Inactive
Fragment 946	rs10993047	chr9	96846500	rs11789015	Esophageal adenocarcinoma	8	13	4	12	0.0205974	0.935689	NA	10.8212	11.6558	0	0	0	#N/A	#N/A	NA
Fragment 947	rs10993058	chr9	96873151	rs6479527	Esophageal adenocarcinoma	779	1414	697	1040	-0.267764	0.0326543	0.103045	1052.68	872.392	288.835	241.824	1.01118	0.921615	1	Inactive
Fragment 948	rs10993422	chr9	97735639	rs3802458	Erectile dysfunction and prostate cancer treatment	1674	3597	1471	3072	0.077892	0.469832	0.661463	2242.22	2423.83	611.103	619.321	0.937058	0.320193	0.732273	Inactive
Fragment 949	rs10993429	chr9	97739465	rs3802458	Erectile dysfunction and prostate cancer treatment	2509	5246	2272	3956	-0.067444	0.515352	0.703151	3566.48	3327.42	726.052	778.754	1.15006	0.0143856	0.208212	Inactive
Fragment 950	rs10993994	chr10	51549496	rs10993994	Prostate cancer	626	1487	551	994	0.050956	0.707301	0.836099	490.449	540.977	587.461	568.973	0.878011	0.133847	0.544329	Inactive
Fragment 951	rs10995189	chr10	64278181	rs10995190	Breast cancer	58	183	60	157	0.409971	0.0787216	0.197507	109.454	156.147	0	0.54106	Inf	NA	NA	Inactive
Fragment 952	rs10995190	chr10	64278682	rs10995190	Breast cancer	446	782	441	677	-0.270279	0.0597261	0.162117	804.61	663.452	0	0.54106	Inf	NA	NA	Inactive
Fragment 953	rs10995191	chr10	64278874	rs10995190	Breast cancer	367	660	375	628	-0.190086	0.22164	0.407078	667.545	590.726	2.85266	1.47928	0.377044	NA	NA	Inactive
Fragment 954	rs10995194	chr10	64288130	rs10995190	Breast cancer	178	430	163	388	0.233107	0.187296	0.361263	311.92	376.668	0	0.938217	Inf	NA	NA	Inactive
Fragment 955	rs10995195	chr10	64288389	rs10995190	Breast cancer	132	284	91	225	0.16145	0.429661	0.622726	180.024	197.474	0	0	0	NA	NA	Inactive
Fragment 956	rs11001764	chr10	78147811	rs10509373	Response to tamoxifen in breast cancer	151	387	133	285	0.201324	0.27878	0.475508	259.898	305.738	0.852655	0.54106	0.84992	NA	NA	Inactive
Fragment 957	rs11001768	chr10	78157022	rs10509373	Response to tamoxifen in breast cancer	1735	5585	1434	3828	0.529796	4.06e-06	6.07e-05	2850.51	4174.67	4.55797	8.1907	1.0926	NA	NA	PRE
Fragment 958	rs11004324	chr10	51496623	rs3123078	Prostate cancer	3296	6656	2912	5196	-0.0753624	0.448634	0.641559	2688.86	2505.8	2888.07	2773.55	1.03068	0.442029	0.807804	Inactive
Fragment 959	rs11004422	chr10	51498336	rs3123078	Prostate cancer	3439	7884	2877	5356	0.0469144	0.673533	0.814502	2701.09	2692.32	2860.58	3024.5	1.06084	0.117702	0.525901	Inactive
Fragment 960	rs11006207	chr10	51538176	rs3123078	Prostate cancer	18	38	14	37	0.11996	0.676517	NA	9.26328	11.909	20.0845	22.6611	0.864493	#N/A	#N/A	NA
Fragment 961	rs11006274	chr10	51540291	rs3123078	Prostate cancer	2576	4273	2254	2979	-0.415825	0.00017192	0.00152876	2282.27	1641.8	1922.11	1517.07	1.0969	0.0502068	0.383968	NRE
Fragment 962	rs11012732	chr10	21830104	rs1243180	Ovarian cancer	33	60	31	70	0.0232206	0.932889	NA	58.285	57.8068	0.852655	2.81465	2.97506	#N/A	#N/A	NA
Fragment 963	rs11012737	chr10	21849769	rs1243180	Ovarian cancer	143	277	127	248	-0.0365044	0.850982	0.921846	233.256	217.459	12.8212	11.909	0.991156	1	1	Inactive
Fragment 964	rs11012753	chr10	21896820	rs1243180	Ovarian cancer	4	6	6	1	-0.251216	0.234012	NA	4.70531	1.73253	2	0.794315	1.22183	#N/A	#N/A	NA
Fragment 965	rs11012846	chr10	22320581	rs11814448	Breast cancer	7	16	6	17	0.109446	0.681084	NA	11.9686	15.5525	0	0	0	#N/A	#N/A	NA
Fragment 966	rs11018528	chr11	88930377	rs1393350	Melanoma	63	122	66	88	-0.242685	0.321054	0.518353	112.717	88.1981	6	6.24517	1.28256	NA	NA	Inactive
Fragment 967	rs11022157	chr11	2322829	rs11022157	Chronic lymphocytic leukemia	1681	3486	1267	2341	-0.0304841	0.807865	0.896678	2425.69	2358.4	230.456	264.243	1.18089	0.0805028	0.451801	Inactive
Fragment 968	rs11026263	chr11	21841206	rs11026318	Multiple myeloma (hyperdiploidy)	1	17	11	9	0.00449692	0.985259	NA	11.8527	11.6212	0	0	0	#N/A	#N/A	NA
Fragment 969	rs11026282	chr11	21853207	rs11026318	Multiple myeloma (hyperdiploidy)	10	35	12	21	0.131182	0.644291	NA	18.6739	23.2424	0.852655	0.397157	0	#N/A	#N/A	NA
Fragment 970	rs11026318	chr11	21896880	rs11026318	Multiple myeloma (hyperdiploidy)	76	184	85	121	-0.0860101	0.709647	0.837153	140.539	130.101	9.26328	7.90289	0.964217	NA	NA	Inactive
Fragment 971	rs11031305	chr11	31202644	rs1535	Colorectal cancer	193	480	202	438	0.189483	0.276524	0.473227	210.645	219.923	151.065	196.007	1.24455	0.148138	0.565478	Inactive
Fragment 972	rs11031307	chr11	31213472	rs1535	Colorectal cancer	254	514	189	518	0.210098	0.228034	0.415071	249.867	295.504	149.002	179.666	1.0203	0.888829	0.998497	Inactive
Fragment 973	rs11031309	chr11	31217737	rs1535	Colorectal cancer	599	689	483	655	-0.634074	1.15e-05	0.000147652	519.207	320.905	454.154	296.81	1.05764	0.606523	0.897545	NRE
Fragment 974	rs11031310	chr11	31230165	rs1535	Colorectal cancer	392	593	348	517	-0.387761	0.00934087	0.0396474	383.374	319.431	289.162	188.271	0.7812	0.0417448	0.348754	Inactive
Fragment 975	rs11031312	chr11	31231211	rs1535	Colorectal cancer	229	421	217	370	-0.16106	0.342838	0.541387	218.203	201.711	186.203	163.123	0.945849	0.717266	0.947047	Inactive
Fragment 976	rs11031323	chr11	31245413	rs1535	Colorectal cancer	0	6	0	7	0.252878	0.122754	NA	0	0	0	6.17036	0	#N/A	#N/A	NA
Fragment 977	rs11031335	chr11	31285041	rs1535	Colorectal cancer	1	5	1	3	0.0799791	0.622315	NA	0.852655	2.41749	1	1.19147	0.577334	#N/A	#N/A	NA
Fragment 978	rs11031337	chr11	31301392	rs1535	Colorectal cancer	0	0	0	0	NA	NA	NA	0	0	0	0	0	#N/A	#N/A	NA
Fragment 979	rs11031338	chr11	31302990	rs1535	Colorectal cancer	24	45	12	23	-0.049021	0.864572	NA	11.6739	12.2716	15.5266	12.0184	0.75419	#N/A	#N/A	NA
Fragment 980	rs11031342	chr11	31309818	rs1535	Colorectal cancer	6	7	0	10	0.0910178	0.662612	NA	0.852655	4.00612	4.26328	3.78742	0.277925	#N/A	#N/A	NA
Fragment 981	rs11037497	chr11	43622423	rs11037575	Neuroblastoma	0	0	0	0	NA	NA	NA	0	0	0	0	0	#N/A	#N/A	NA
Fragment 982	rs11037571	chr11	43722129	rs11037575	Neuroblastoma	17	37	8	44	0.342166	0.233382	NA	9.26328	7.47119	12.3792	29.9481	3.14391	#N/A	#N/A	NA
Fragment 983	rs11037575	chr11	43728330	rs11037575	Neuroblastoma	165	216	143	185	-0.539761	0.00582293	0.0276643	56.6956	33.8506	221.435	150.84	1.14513	0.6335	0.907089	Inactive
Fragment 984	rs11037611	chr11	43788330	rs11037575	Neuroblastoma	321	1470	323	1238	0.996282	7.35e-13	5.46e-11	143.77	299.706	439.521	923.096	1.00691	0.953472	1	PRE
Fragment 985	rs11037653	chr11	43825366	rs11037575	Neuroblastoma	65	253	67	160	0.494887	0.0301662	0.0974221	38.0531	35.2262	82.3695	148.722	1.96826	0.0135536	0.203029	Inactive
Fragment 986	rs11037674	chr11	43869823	rs11037575	Neuroblastoma	52	136	47	82	0.081621	0.747931	0.859531	21.2319	24.29	66.4009	69.9403	0.928429	0.864646	0.993673	Inactive
Fragment 987	rs1103930	chr5	10467466	rs1092913	Breast cancer	421	876	311	573	-0.0284075	0.856668	0.92559	96.7173	90.3392	519.082	535.296	1.11091	0.526163	0.855349	Inactive
Fragment 988	rs11041476	chr11	1875067	rs907611	Bladder cancer	4210	6870	3578	4457	-0.462081	7.3e-05	0.000745885	6100.03	4284.18	901.581	694.211	1.09554	0.0961063	0.4841	NRE
Fragment 989	rs110419	chr11	8252853	rs110419	Neuroblastoma	8134	11900	6907	8187	-0.580126	4.73e-08	1.17e-06	9274.56	5920.74	4066.84	2649.5	1.0203	0.508889	0.846105	NRE
Fragment 990	rs11041909	chr11	8427069	rs110419	Neuroblastoma	7	18	16	23	-0.0655007	0.814026	NA	20.9686	19.0521	0	0	0	#N/A	#N/A	NA
Fragment 991	rs11041921	chr11	8456187	rs110419	Neuroblastoma	214	436	192	293	-0.157778	0.373181	0.570856	374.468	329.274	0	0	0	NA	NA	Inactive
Fragment 992	rs11041923	chr11	8461965	rs110419	Neuroblastoma	152	254	106	211	-0.126742	0.530868	0.714204	234.751	213.562	0.852655	1.08212	1.0979	NA	NA	Inactive
Fragment 993	rs11041927	chr11	8473806	rs110419	Neuroblastoma	84	194	55	91	0.00197031	0.993725	0.996434	98.2753	106.686	28.3478	17.7225	0.590034	0.14164	0.558106	Inactive
Fragment 994	rs11041928	chr11	8474015	rs110419	Neuroblastoma	94	227	81	162	0.113523	0.600614	0.767407	158.444	172.684	1	0.397157	0	NA	NA	Inactive
Fragment 995	rs11041929	chr11	8475675	rs110419	Neuroblastoma	54	94	36	122	0.208251	0.428018	0.620694	48.0217	45.2072	34.0217	58.1349	1.81367	0.054566	0.393817	Inactive
Fragment 996	rs11041938	chr11	8490506	rs110419	Neuroblastoma	11	20	1	9	0.0673162	0.784278	NA	10.3792	12.8127	0	0	0	#N/A	#N/A	NA
Fragment 997	rs11041939	chr11	8491223	rs110419	Neuroblastoma	72	153	60	170	0.2401	0.310363	0.506669	87.0434	111.395	34.3478	41.3506	0.945365	0.891704	0.999225	Inactive
Fragment 998	rs11041941	chr11	1961869	rs110419	Neuroblastoma	555	1100	458	792	-0.105546	0.43928	0.632868	364.289	375.805	537.997	463.03	0.833221	0.0652432	0.423214	Inactive
Fragment 999	rs11041942	chr11	8494640	rs110419	Neuroblastoma	19	42	23	89	0.368173	0.198973	NA	39.2005	63.8967	0	0	0	#N/A	#N/A	NA
Fragment 1000	rs11041945	chr11	8503391	rs110419	Neuroblastoma	131	313	147	258	0.0202589	0.917366	0.957785	258.698	262.965	0	0.938217	Inf	NA	NA	Inactive
Fragment 1001	rs11041946	chr11	8505492	rs110419	Neuroblastoma	11	12	11	18	-0.187029	0.496576	NA	20.3792	14.505	0	0	0	#N/A	#N/A	NA
Fragment 1002	rs11041950	chr11	8515468	rs110419	Neuroblastoma	0	0	0	0	NA	NA	NA	0	0	0	0	0	#N/A	#N/A	NA
Fragment 1003	rs11041978	chr11	8578150	rs110419	Neuroblastoma	18	83	22	47	0.383839	0.175449	NA	11.8212	21.4753	22.5266	35.186	0.870897	#N/A	#N/A	NA
Fragment 1004	rs11041982	chr11	8579238	rs110419	Neuroblastoma	29	40	24	58	-0.046942	0.868762	NA	22.3792	21.0725	24.4951	12.8818	0.571519	#N/A	#N/A	NA
Fragment 1005	rs11041983	chr11	8580619	rs110419	Neuroblastoma	207	377	173	366	-0.0232499	0.896908	0.946015	123.128	108.586	218.666	231.809	1.19511	0.293745	0.713523	Inactive
Fragment 1006	rs11041987	chr11	8584103	rs110419	Neuroblastoma	93	175	59	185	0.210596	0.365471	0.565219	135.592	164.798	0.852655	0.397157	0	NA	NA	Inactive
Fragment 1007	rs11041988	chr11	8584331	rs110419	Neuroblastoma	53	111	28	79	0.159073	0.549085	0.728192	72.3381	81.5615	0	0.397157	0	NA	NA	Inactive
Fragment 1008	rs11041989	chr11	8585500	rs110419	Neuroblastoma	208	464	183	403	0.131762	0.43896	0.632525	359.352	396.952	0	0.54106	Inf	NA	NA	Inactive
Fragment 1009	rs11041990	chr11	8585615	rs110419	Neuroblastoma	160	352	136	330	0.182789	0.327323	0.525581	97.454	100.717	173.266	209.948	1.16549	0.429719	0.80185	Inactive
Fragment 1010	rs11041992	chr11	8586746	rs110419	Neuroblastoma	113	257	96	178	0.0343103	0.869496	0.931698	189.497	194.625	0	0	0	NA	NA	Inactive
Fragment 1011	rs11041994	chr11	8597866	rs110419	Neuroblastoma	286	728	217	528	0.283975	0.0752938	0.190954	162.497	209.096	290.951	360.805	0.961597	0.793553	0.974672	Inactive
Fragment 1012	rs11041995	chr11	8598233	rs110419	Neuroblastoma	24	44	25	43	-0.0999104	0.725115	NA	14.9686	15.518	30.4951	25.2225	0.783511	#N/A	#N/A	NA
Fragment 1013	rs110420	chr11	8253049	rs110419	Neuroblastoma	6147	7671	4903	5208	-0.764362	8.98e-12	5.1e-10	6874.01	3949.19	3059.73	1761.78	1.00232	0.95698	1	NRE
Fragment 1014	rs11043132	chr11	2232624	rs7126629	Prostate cancer (early onset)	4562	7651	3851	5306	-0.380384	0.000411761	0.00311604	1628.99	1134.25	5890.06	4595.42	1.12066	0.00900787	0.166532	NRE
Fragment 1015	rs11043135	chr11	2232696	rs7126629	Prostate cancer (early onset)	4714	8043	4020	5369	-0.386534	0.000556012	0.00396235	1610.84	1124.31	6218.01	4727.95	1.08979	0.0492908	0.380094	NRE
Fragment 1016	rs11043143	chr11	2234093	rs7126629	Prostate cancer (early onset)	3815	11448	3278	8317	0.448348	1.1e-05	0.000141184	1061.68	1332.05	5255.97	7334.56	1.11266	0.0177728	0.23278	PRE
Fragment 1017	rs11045813	chr12	21322056	rs10841753	Methotrexate phramacokinetics (acute lymphoblastic leukemia)	11	23	11	23	0.0266774	0.924747	NA	20.3792	21.579	0	0	0	#N/A	#N/A	NA
Fragment 1018	rs11045816	chr12	21323272	rs10841753	Methotrexate phramacokinetics (acute lymphoblastic leukemia)	182	301	160	238	-0.31183	0.091257	0.219819	313.183	247.234	0	0.54106	Inf	NA	NA	Inactive
Fragment 1019	rs11045818	chr12	21329761	rs10841753	Methotrexate phramacokinetics (acute lymphoblastic leukemia)	4	16	12	14	-0.0403224	0.878845	NA	15.4106	13.9294	0	0	0	#N/A	#N/A	NA
Fragment 1020	rs11045819	chr12	21329813	rs10841753	Methotrexate phramacokinetics (acute lymphoblastic leukemia)	4	23	12	20	0.131157	0.630558	NA	13.4106	19.9558	0	0	0	#N/A	#N/A	NA
Fragment 1021	rs11045820	chr12	21329991	rs10841753	Methotrexate phramacokinetics (acute lymphoblastic leukemia)	1	9	5	7	0.060501	0.779705	NA	5.85266	6.82077	0	0.54106	Inf	#N/A	#N/A	NA
Fragment 1022	rs11045821	chr12	21332423	rs10841753	Methotrexate phramacokinetics (acute lymphoblastic leukemia)	59	147	67	112	0.0149835	0.95035	0.973817	116.307	113.714	0	0	0	NA	NA	Inactive
Fragment 1023	rs11045823	chr12	21333745	rs10841753	Methotrexate phramacokinetics (acute lymphoblastic leukemia)	15	30	7	16	0.0191824	0.945381	NA	19.7898	20.5717	0	0	0	#N/A	#N/A	NA
Fragment 1024	rs11045824	chr12	21333912	rs10841753	Methotrexate phramacokinetics (acute lymphoblastic leukemia)	23	70	33	83	0.283839	0.306786	NA	50.7584	72.1679	0	0.54106	Inf	#N/A	#N/A	NA
Fragment 1025	rs11045825	chr12	21334010	rs10841753	Methotrexate phramacokinetics (acute lymphoblastic leukemia)	29	88	34	99	0.385836	0.152606	0.315377	55.8743	87.4326	1	0.54106	0.64572	NA	NA	Inactive
Fragment 1026	rs11045879	chr12	21382619	rs11045879	Methotrexate phramacokinetics (acute lymphoblastic leukemia)	11	38	16	42	0.273025	0.342239	NA	8.41062	9.27282	16.9686	28.5437	1.50607	#N/A	#N/A	NA
Fragment 1027	rs11045885	chr12	21386018	rs11045879	Methotrexate phramacokinetics (acute lymphoblastic leukemia)	488	1068	439	851	0.0377088	0.778457	0.879693	337.973	350.876	496.449	522.65	1.01538	0.882447	0.997766	Inactive
Fragment 1028	rs11045905	chr12	21406818	rs11045818	Methotrexate phramacokinetics (acute lymphoblastic leukemia)	65	150	55	99	0.0256589	0.9159	0.956643	109.423	109.783	1	0	0	NA	NA	Inactive
Fragment 1029	rs11048456	chr12	26463082	rs718314	Renal cell carcinoma	3	6	2	5	0.019777	0.921503	NA	1.85266	1.98579	1.70531	2.16424	1	#N/A	#N/A	NA
Fragment 1030	rs11049276	chr12	28162831	rs10771399	Breast Cancer in BRCA1 mutation carriers	17	31	12	6	-0.261424	0.34359	NA	25.6425	12.6342	0.852655	2.924	5.74231	#N/A	#N/A	NA
Fragment 1031	rs11049277	chr12	28162879	rs10771399	Breast Cancer in BRCA1 mutation carriers	15	31	12	7	-0.211622	0.444058	NA	24.7898	13.5725	0	2.52685	Inf	#N/A	#N/A	NA
Fragment 1032	rs11049278	chr12	28163500	rs10771399	Breast Cancer in BRCA1 mutation carriers	164	341	131	297	0.0997374	0.593382	0.762201	259.014	288.51	8.96859	5.05369	0.498497	NA	NA	Inactive
Fragment 1033	rs11049279	chr12	28163763	rs10771399	Breast Cancer in BRCA1 mutation carriers	149	289	127	220	-0.111107	0.565821	0.742478	224.551	218.04	26.7898	11.5867	0.459424	0.0299411	0.300373	Inactive
Fragment 1034	rs11049280	chr12	28163977	rs10771399	Breast Cancer in BRCA1 mutation carriers	281	360	229	248	-0.684617	8e-05	0.000799805	390.932	248.322	54.9903	15.7021	0.459111	0.00655933	0.138755	NRE
Fragment 1035	rs11049281	chr12	28164386	rs10771399	Breast Cancer in BRCA1 mutation carriers	140	182	118	140	-0.583913	0.00486753	0.0238831	209.435	134.246	26.0845	12.8472	0.780346	0.602886	0.895981	Inactive
Fragment 1036	rs11049283	chr12	28164633	rs10771399	Breast Cancer in BRCA1 mutation carriers	0	8	1	4	0.183822	0.272385	NA	1	2.67075	0	2.67075	Inf	#N/A	#N/A	NA
Fragment 1037	rs11049285	chr12	28171528	rs10771399	Breast Cancer in BRCA1 mutation carriers	1	4	5	21	0.197467	0.378918	NA	3.85266	11.3277	2	1.62318	0.385908	#N/A	#N/A	NA
Fragment 1038	rs11049286	chr12	28171747	rs10771399	Breast Cancer in BRCA1 mutation carriers	69	128	49	140	0.154206	0.53004	0.713587	78.6328	108.252	29.2005	18.3326	0.455579	0.0216041	0.258203	Inactive
Fragment 1039	rs11049292	chr12	28179482	rs10771399	Breast Cancer in BRCA1 mutation carriers	1484	3577	1150	2917	0.288064	0.0107909	0.0443848	2131.16	2601.57	219.782	296.92	1.10559	0.305531	0.721379	Inactive
Fragment 1040	rs11049293	chr12	28179701	rs10771399	Breast Cancer in BRCA1 mutation carriers	1753	4868	1417	3840	0.435651	4.56e-05	0.000484266	2312.24	3167.08	511.239	706.615	1.01004	0.897916	1	PRE
Fragment 1041	rs11049294	chr12	28181403	rs10771399	Breast Cancer in BRCA1 mutation carriers	1167	2052	1067	1262	-0.433697	0.00135927	0.008197	1660.35	1165.09	358.384	291.561	1.16215	0.0938686	0.478014	NRE
Fragment 1042	rs11049295	chr12	28182252	rs10771399	Breast Cancer in BRCA1 mutation carriers	162	383	157	323	0.122363	0.499977	0.690317	272.046	290.318	22.0845	20.2091	0.852891	0.634878	0.907951	Inactive
Fragment 1043	rs1104945	chr4	175839432	rs6828523	Breast cancer	236	563	227	454	0.113245	0.485143	0.676282	298.983	339.611	120.981	124.397	0.901322	0.499117	0.84041	Inactive
Fragment 1044	rs11055879	chr12	14405887	rs17221259	Breast cancer	131	200	102	105	-0.519419	0.0217842	0.0760727	89.8646	59.3666	118.833	71.2814	0.910381	0.735853	0.954507	Inactive
Fragment 1045	rs11055880	chr12	14410634	rs17221259	Breast cancer	713	5066	591	3903	1.70232	5.93e-52	2.29e-48	809.948	2979.75	357.205	1024.71	0.780423	0.000815693	0.0346408	PRE
Fragment 1046	rs11055883	chr12	14412806	rs17221259	Breast cancer	906	1221	697	726	-0.689828	3.75e-06	5.66e-05	1034.11	597.931	369.669	219.542	1.02812	0.803389	0.976846	NRE
Fragment 1047	rs11055887	chr12	14417179	rs17221259	Breast cancer	683	995	560	733	-0.505814	0.000144013	0.00131501	781.779	554.307	350.468	227.284	0.915549	0.389494	0.779002	NRE
Fragment 1048	rs11055976	chr12	14604912	rs2900333	Testicular germ cell cancer	132	138	120	184	-0.502286	0.0267699	0.0890357	185.234	128.887	41.6111	22.3733	0.751758	0.331367	0.742557	Inactive
Fragment 1049	rs11059634	chr12	128781986	rs11059635	Adverse response to chemotherapy in breast cancer (alopecia) (paclitaxel)	650	1335	549	956	-0.0763237	0.56035	0.738309	855.412	780.74	224.582	237.852	1.15792	0.171053	0.594497	Inactive
Fragment 1050	rs11059635	chr12	128782022	rs11059635	Adverse response to chemotherapy in breast cancer (alopecia) (paclitaxel)	640	1313	549	949	-0.0822548	0.528698	0.7124	846.56	784.706	210.761	228.107	1.16582	0.162127	0.580597	Inactive
Fragment 1051	rs11063088	chr12	4444742	rs10849033	Acute lymphoblastic leukemia (childhood)	480	994	408	708	-0.07194	0.608391	0.77287	675.799	624.156	134.212	141.458	1.13983	0.352597	0.75483	Inactive
Fragment 1052	rs11063548	chr12	5282476	rs671	Esophageal cancer	1810	4319	1492	3248	0.179091	0.0971392	0.229728	1643.01	1907.73	1334.57	1508.08	0.972694	0.596302	0.893438	Inactive
Fragment 1053	rs11066015	chr12	112168009	rs671	Esophageal cancer	3748	6568	3183	4534	-0.326035	0.00280919	0.0152181	4754.29	3839.87	1501.86	1128.51	0.930611	0.111312	0.51313	Inactive
Fragment 1054	rs11066280	chr12	112817783	rs11066280	Esophageal cancer	13	37	4	18	0.246642	0.373315	NA	9.6739	20.2839	4.41062	1.98579	0.260628	#N/A	#N/A	NA
Fragment 1055	rs1106679	chr14	103485652	rs751837	Large B-cell lymphoma	5286	10027	4561	6895	-0.229769	0.0322188	0.102004	8851.69	7513.4	23.5266	13.5322	0.687314	0.328451	0.740867	Inactive
Fragment 1056	rs1106853	chr6	109416586	rs2273669	Prostate cancer	4619	37171	3849	22466	1.70009	1.39e-42	1.54e-39	6867.89	24172.6	728.463	2184.43	0.852388	0.000443687	0.0223537	PRE
Fragment 1057	rs11070511	chr15	46650213	rs4775302	Prostate cancer	24	59	29	37	-0.104409	0.712153	NA	34.4951	32.3713	14.9686	9.20372	0.640682	#N/A	#N/A	NA
Fragment 1058	rs11070646	chr15	48933821	rs1876206	Breast cancer	196	275	152	284	-0.26391	0.170764	0.339725	260.541	221.488	52.8743	33.9197	0.757988	0.291829	0.713512	Inactive
Fragment 1059	rs11072110	chr15	69987882	rs7176508	Chronic lymphocytic leukemia	1617	2620	1407	2091	-0.355117	0.00105609	0.00674237	299.835	239.55	2422.77	1847.24	0.952887	0.612382	0.900718	NRE
Fragment 1060	rs11075551	chr16	52631964	rs3112612	Breast cancer	920	3122	796	2552	0.690347	8.52e-10	3.39e-08	306.951	463.105	1249.52	2109.08	1.11869	0.173871	0.595612	PRE
Fragment 1061	rs11075696	chr16	68731365	rs9929218	Colorectal cancer	138	276	104	227	0.0464948	0.81583	0.901486	197.024	207.248	19.0845	20.4969	1.00178	1	1	Inactive
Fragment 1062	rs11075985	chr16	53805207	rs17817449	Breast cancer	383	609	312	501	-0.304124	0.0429487	0.12644	564.345	450.695	69.3695	58.889	1.06924	0.777273	0.968838	Inactive
Fragment 1063	rs11075989	chr16	53819877	rs17817449	Breast cancer	379	481	259	390	-0.498716	0.0026171	0.0142805	428.628	306.561	30.3478	32.3713	1.48976	0.142068	0.559058	Inactive
Fragment 1064	rs11075990	chr16	53819893	rs17817449	Breast cancer	408	552	301	457	-0.451308	0.0037831	0.0194441	522.85	382.125	29.4637	25.4067	1.18006	0.573094	0.881311	Inactive
Fragment 1065	rs11075995	chr16	53855291	rs11075995	Breast cancer	252	510	200	429	0.0484992	0.769115	0.872537	100.275	115.873	305.889	307.931	0.867853	0.384816	0.778121	Inactive
Fragment 1066	rs11076649	chr16	90059336	rs1805007	Non-melanoma skin cancer	1467	8174	1281	5865	1.28732	9.03e-33	4.65e-30	2207.1	5583.21	292.393	734.531	0.995037	0.941307	1	PRE
Fragment 1067	rs1107840	chr18	33707164	rs1050631	Esophageal squamous cell cancer (length of survival)	443	1034	385	785	0.116088	0.399066	0.594101	578.461	648.756	177.855	182.342	0.910669	0.436135	0.804756	Inactive
Fragment 1068	rs11078792	chr17	9092304	rs3785982	Breast cancer (prognosis)	1757	3339	1364	2618	-0.069255	0.537445	0.719169	1929.46	1772.4	890.224	924.592	1.13138	0.031615	0.307756	Inactive
Fragment 1069	rs11078925	chr17	38025208	rs8067378	Cervical cancer	647	1542	590	1140	0.0955717	0.451638	0.643472	620.63	646.224	513.48	571.057	1.06995	0.431558	0.80256	Inactive
Fragment 1070	rs11078926	chr17	38062976	rs8067378	Cervical cancer	1576	2767	1285	2260	-0.183271	0.0975203	0.230099	1514.18	1306.14	1067.99	977.628	1.06155	0.308615	0.721379	Inactive
Fragment 1071	rs11078927	chr17	38064405	rs8067378	Cervical cancer	522	881	460	703	-0.300172	0.02692	0.089444	531.681	430.48	344.616	284.913	1.02204	0.836901	0.987058	Inactive
Fragment 1072	rs11078930	chr17	38141955	rs2302777	Multiple myeloma (hyperdiploidy)	1206	2435	925	1945	0.0348444	0.768207	0.871936	825.296	867.281	1101.63	1118.06	0.965365	0.605579	0.897126	Inactive
Fragment 1073	rs11079143	chr17	53083122	rs6504950	Breast cancer	179	330	169	312	-0.10282	0.576567	0.749198	19.0845	30.8173	299.541	261.659	0.535819	0.0394366	0.340501	Inactive
Fragment 1074	rs11079706	chr17	65835470	rs7216064	Lung adenocarcinoma	1	6	1	4	0.118911	0.490442	NA	0	1.19147	0.852655	1.87643	0	#N/A	#N/A	NA
Fragment 1075	rs11079707	chr17	65835617	rs7216064	Lung adenocarcinoma	1	5	1	3	0.0799791	0.622315	NA	0	0	1.85266	3.60897	0	#N/A	#N/A	NA
Fragment 1076	rs11080048	chr17	25372948	rs4795519	Chronic myeloid leukemia	185	483	166	450	0.369691	0.0337456	0.105327	148.739	187.787	166.592	239.901	1.1388	0.412612	0.794304	Inactive
Fragment 1077	rs11080053	chr17	25388276	rs4795519	Chronic myeloid leukemia	0	3	3	3	-0.00497237	0.974697	NA	0	1.62318	3	1.19147	0	#N/A	#N/A	NA
Fragment 1078	rs11080056	chr17	25404049	rs4795519	Chronic myeloid leukemia	156	229	124	165	-0.444787	0.0271296	0.0899856	135.181	86.2871	116.57	91.6632	1.23373	0.327354	0.739909	Inactive
Fragment 1079	rs11080466	chr18	10899028	rs11080466	Non-small cell lung cancer	2142	4070	1879	3548	-0.0771783	0.469695	0.661463	2881.34	2779.56	750.325	663.17	0.916132	0.144965	0.56065	Inactive
Fragment 1080	rs11081801	chr18	30916446	rs6507016	Prostate cancer (gene x gene interaction)	18	45	16	16	-0.0982434	0.731695	NA	19.3792	16.4217	11.9686	10.1074	0.989764	#N/A	#N/A	NA
Fragment 1081	rs11081934	chr18	33705304	rs1050631	Esophageal squamous cell cancer (length of survival)	44	127	34	72	0.226352	0.391175	0.586991	51.8429	63.6663	10.1159	9.27282	0.732967	0.622047	0.90344	Inactive
Fragment 1082	rs11081999	chr18	20151506	rs11661542	Intracranial aneurysm	1444	2614	1229	2413	-0.0813826	0.487755	0.678902	823.359	750.055	1577.74	1540.79	1.07157	0.265626	0.690819	Inactive
Fragment 1083	rs11082010	chr18	20172405	rs11661542	Intracranial aneurysm	12	28	12	17	-0.0504109	0.858551	NA	8.11593	4.25938	14.1159	16.059	2.24111	#N/A	#N/A	NA
Fragment 1084	rs11082043	chr18	20222985	rs11661542	Intracranial aneurysm	382	684	370	541	-0.28716	0.0515362	0.144665	221.435	183.873	464.164	370.032	0.957771	0.760752	0.963853	Inactive
Fragment 1085	rs11082051	chr18	20234336	rs11661542	Intracranial aneurysm	551	1092	490	975	-0.0108676	0.935443	0.965825	349.678	352.2	598.313	582.477	0.967718	0.738817	0.954507	Inactive
Fragment 1086	rs11082086	chr18	20264341	rs11661542	Intracranial aneurysm	622	1502	523	1296	0.272898	0.0320512	0.10167	393.468	486.175	648.062	790.859	0.987096	0.897311	1	Inactive
Fragment 1087	rs11082466	chr18	43317528	rs7238033	Bladder cancer	134	288	143	275	0.0172116	0.930434	0.964002	30.3478	25.188	224.203	232.787	1.24767	0.477154	0.826782	Inactive
Fragment 1088	rs11082960	chr18	50525840	rs7504990	Gallbladder cancer	65	102	57	66	-0.414666	0.100161	0.234538	24.6425	27.3522	86.9275	48.4706	0.512756	0.0467195	0.368838	Inactive
Fragment 1089	rs11083616	chr19	41865643	rs2241714	Colorectal cancer	335	320	276	248	-1.01144	1.06e-09	4.17e-08	312.678	144.359	170.444	76.0358	0.971767	0.932067	1	NRE
Fragment 1090	rs11083846	chr19	47207654	rs11083846	Chronic lymphocytic leukemia	7322	17919	6036	12220	0.150082	0.165079	0.332557	11798.1	11751.1	13.4106	10.9363	0.849545	0.838746	0.987389	Inactive
Fragment 1091	rs11088301	chr21	36364083	rs2014300	Esophageal cancer	3050	7718	2609	6444	0.309406	0.00198946	0.0113088	4479.62	5645.82	623.166	789.696	1.00618	0.931655	1	Inactive
Fragment 1092	rs11090851	chr22	48912830	rs5768709	Pancreatic cancer	2714	5672	2362	4224	-0.0487886	0.636847	0.78891	4364.01	4184.36	231.845	261.596	1.17787	0.07875	0.45108	Inactive
Fragment 1093	rs11090852	chr22	48918829	rs5768709	Pancreatic cancer	4878	12032	4126	7322	0.0721523	0.561741	0.73901	7545.1	7925.32	425.079	442.429	0.990132	0.889007	0.998497	Inactive
Fragment 1094	rs11094029	chrX	66977552	rs5919432	Prostate cancer	456	818	406	701	-0.175007	0.211806	0.394456	0	0.54106	763.284	661.8	0	NA	NA	Inactive
Fragment 1095	rs11094044	chrX	67089746	rs5919432	Prostate cancer	4	14	7	11	0.0403257	0.873471	NA	0	0	10.4106	11.5119	0	#N/A	#N/A	NA
Fragment 1096	rs11096582	chr2	19318492	rs12710696	Breast cancer	504	1225	476	979	0.149071	0.259372	0.453055	540.502	563.12	351.562	432.633	1.18194	0.0757837	0.447782	Inactive
Fragment 1097	rs11097408	chr4	95165662	rs17021463	Testicular germ cell tumor	119	422	134	401	0.607878	0.00152603	0.00902864	56.5797	99.923	174.181	274.213	0.897759	0.633334	0.907089	PRE
Fragment 1098	rs11097413	chr4	95249286	rs17021463	Testicular germ cell tumor	1248	2265	1082	1856	-0.176258	0.116302	0.260559	1400.32	1374.99	706.852	477.426	0.687023	9.95e-08	2.85522e-05	Inactive
Fragment 1099	rs11097804	chr4	104215137	rs4699052	Testicular germ cell tumor	1308	2678	1193	2497	0.0482795	0.684883	0.820912	1357.66	1458.92	902.528	885.308	0.91224	0.130605	0.543396	Inactive
Fragment 1100	rs11099599	chr4	84367050	rs1494961	Upper aerodigestive tract cancers	10	30	3	47	0.610177	0.0299199	NA	9.6739	24.031	1.85266	10.0671	2.05319	#N/A	#N/A	NA
Fragment 1101	rs11099601	chr4	84382763	rs1494961	Upper aerodigestive tract cancers	34	94	34	124	0.478544	0.0734631	0.187915	32.0531	65.8479	29.9372	37.7819	0.615965	0.144962	0.56065	Inactive
Fragment 1102	rs11104952	chr12	88956400	rs995030	Testicular germ cell tumor	267	527	284	509	-0.0829949	0.621363	0.779478	107.601	83.3631	394.352	388.059	1.28106	0.145954	0.562979	Inactive
Fragment 1103	rs1110701	chr7	50478627	rs11978267	Acute lymphoblastic leukemia (childhood)	5593	10520	4652	7447	-0.198097	0.0584969	0.15934	8310.37	7207.38	914.76	806.642	1.01695	0.740716	0.955172	Inactive
Fragment 1104	rs1110776	chr6	151924607	rs3757318	Breast cancer	432	937	337	801	0.165363	0.246865	0.438801	499.27	545.731	204.372	256.438	1.14677	0.239	0.662772	Inactive
Fragment 1105	rs11109	chr22	22842206	rs5751168	Prostate cancer (gene x gene interaction)	319	584	228	364	-0.201432	0.249175	0.441081	170.792	148.509	325.647	276.227	0.97165	0.835488	0.987058	Inactive
Fragment 1106	rs11113841	chr12	108765307	rs10861905	Erectile dysfunction and prostate cancer treatment	818	1634	719	1316	-0.0643715	0.59224	0.761494	1026.86	922.716	373.5	419.003	1.24979	0.00895594	0.166037	Inactive
Fragment 1107	rs11115386	chr12	83160190	rs12317459	Prostate cancer (gene x gene interaction)	556	988	417	730	-0.175561	0.215201	0.399046	829.465	739.551	46.7898	37.8913	0.905821	0.738076	0.954507	Inactive
Fragment 1108	rs11115388	chr12	83161612	rs12317459	Prostate cancer (gene x gene interaction)	132	328	111	242	0.188657	0.333643	0.531421	212.435	255.068	9.26328	6.13581	0.554935	NA	NA	Inactive
Fragment 1109	rs11118875	chr1	222039967	rs6691170	Colorectal cancer	1575	2633	1355	2264	-0.251154	0.0233259	0.0799079	2636.32	2218.83	7.55797	3.78742	0.594024	NA	NA	Inactive
Fragment 1110	rs11118926	chr1	222187123	rs6687758	Colorectal cancer	831	2029	803	1893	0.248762	0.0503071	0.14192	1479.62	1773.34	1.85266	4.43783	1.66923	NA	NA	Inactive
Fragment 1111	rs1112135	chr16	52639755	rs3112612	Breast cancer	569	1324	504	1038	0.121325	0.345071	0.543904	486.512	550.727	486.123	518.793	0.943905	0.535132	0.856659	Inactive
Fragment 1112	rs11121552	chr1	10435324	rs17401966	Hepatocellular carcinoma	2429	3815	2089	3379	-0.316737	0.00326796	0.0172556	3780.45	2783.27	290.983	256.571	1.19951	0.0431294	0.354047	Inactive
Fragment 1113	rs11122834	chr2	121701289	rs11122834	Erectile dysfunction and prostate cancer treatment	7941	21419	6825	15031	0.276312	0.00727041	0.032806	1.85266	6.42362	13185.3	16055.6	0.405937	NA	NA	Inactive
Fragment 1114	rs11123556	chr2	121245996	rs4849887	Breast cancer	3504	6624	3016	5663	-0.0854489	0.398219	0.593633	658.009	701.026	5150.14	4801.9	0.875243	0.0222675	0.261806	Inactive
Fragment 1115	rs1112444	chr6	160835192	rs9364554	Prostate cancer	62	100	43	73	-0.207813	0.417846	0.611221	79.1907	63.6951	16.6739	15.1208	1.08862	0.846502	0.989066	Inactive
Fragment 1116	rs11124575	chr2	37500435	rs2041840	Chronic lymphocytic leukemia	34	70	38	84	0.0711075	0.793457	NA	3.85266	2.95855	62.285	67.7646	1.45831	#N/A	#N/A	NA
Fragment 1117	rs11125068	chr2	46527816	rs7579899	Renal cell carcinoma	398	537	327	411	-0.574963	0.000156758	0.00141137	520.207	319.017	141.886	99.4222	1.13633	0.409516	0.791682	NRE
Fragment 1118	rs11127958	chr3	86825600	rs9757252	Prostate cancer (gene x gene interaction)	105	308	98	298	0.496629	0.0138993	0.0538748	153.212	232.142	32.4637	47.521	0.989245	1	1	Inactive
Fragment 1119	rs11127961	chr3	86898025	rs9757252	Prostate cancer (gene x gene interaction)	37	67	14	81	0.343101	0.224978	NA	2.70531	1.19147	42.8429	67.5114	4.68129	#N/A	#N/A	NA
Fragment 1120	rs11129270	chr3	27257943	rs653465	Breast cancer (early onset)	27	86	37	76	0.214458	0.430052	NA	49.9058	58.2788	9.11593	15.9151	1.52773	#N/A	#N/A	NA
Fragment 1121	rs11129932	chr3	41838767	rs1052501	Multiple myeloma	38	99	36	61	0.057768	0.829382	NA	67.4009	70.5907	1	0.397157	0	#N/A	#N/A	NA
Fragment 1122	rs11129935	chr3	41985203	rs1052501	Multiple myeloma	845	1346	751	1520	-0.128312	0.390755	0.586931	1437.7	1304.96	8.85266	3.75287	0.489875	NA	NA	Inactive
Fragment 1123	rs11130123	chr3	47285912	rs8180040	Colorectal cancer	5328	9426	4699	7083	-0.285347	0.00377097	0.0194075	5005.1	4070.7	3985.24	3243.1	1.00051	0.987357	1	Inactive
Fragment 1124	rs11130124	chr3	47292183	rs8180040	Colorectal cancer	2287	4232	2058	3005	-0.27196	0.0132083	0.0518728	2093.42	1722.31	1837.02	1512.25	1.00041	1	1	Inactive
Fragment 1125	rs11130126	chr3	47306894	rs8180040	Colorectal cancer	4023	7915	3563	6211	-0.110078	0.261255	0.455164	3737.26	3322.32	3097.76	2977.27	1.08098	0.027316	0.288919	Inactive
Fragment 1126	rs11130127	chr3	47398793	rs8180040	Colorectal cancer	248	510	250	405	-0.124182	0.449634	0.641919	204.234	184.662	254.372	236.621	1.02888	0.838832	0.987389	Inactive
Fragment 1127	rs11130128	chr3	47486632	rs8180040	Colorectal cancer	0	0	0	0	NA	NA	NA	0	0	0	0	0	#N/A	#N/A	NA
Fragment 1128	rs11130129	chr3	47489885	rs8180040	Colorectal cancer	7	9	8	10	-0.180263	0.482291	NA	2	2.27359	10.2633	5.12279	0.519612	#N/A	#N/A	NA
Fragment 1129	rs11130137	chr3	47578838	rs8180040	Colorectal cancer	1212	3139	1030	2564	0.328312	0.0029016	0.0155984	830.011	1231.94	1174.68	1325.12	0.75976	5.2e-06	0.000845122	Inactive
Fragment 1130	rs11135762	chr8	23491191	rs10503733	Prostate cancer	19	31	12	22	-0.106633	0.709841	NA	15.2319	16.3814	12.9686	6.24517	0.440065	#N/A	#N/A	NA
Fragment 1131	rs11135910	chr8	25892142	rs11135910	Prostate cancer	1198	2283	1052	1826	-0.134114	0.23264	0.421071	2034.28	1859.87	2.85266	0	0	NA	NA	Inactive
Fragment 1132	rs11136083	chr8	29502062	rs9693444	Breast cancer	337	699	327	620	-0.0137022	0.927782	0.963322	148.77	154.771	460.574	449.567	0.938424	0.643344	0.912825	Inactive
Fragment 1133	rs1114203	chr15	49066990	rs784411	Prostate cancer (gene x gene interaction)	13	42	22	52	0.220708	0.44234	NA	11.2633	10.4643	21.8212	34.3514	1.68801	#N/A	#N/A	NA
Fragment 1134	rs11150296	chr16	80644663	rs13329835	Breast cancer	3380	9800	2945	6519	0.331033	0.0033474	0.0176007	4200.17	5192.51	1435.36	1928.57	1.08718	0.0410119	0.344888	Inactive
Fragment 1135	rs11153140	chr6	109297857	rs2273669	Prostate cancer	0	1	0	0	0.0256747	0.652374	NA	0	0.397157	0	0	0	#N/A	#N/A	NA
Fragment 1136	rs11153152	chr6	109343340	rs2273669	Prostate cancer	6	4	4	5	-0.203767	0.35884	NA	3.41062	0.794315	5.70531	2.95855	1.45539	#N/A	#N/A	NA
Fragment 1137	rs1115460	chr20	6398572	rs961253	Colorectal cancer	90	198	60	189	0.306621	0.176199	0.346945	45.8743	44.1422	88.3067	131.489	1.55399	0.100244	0.491058	Inactive
Fragment 1138	rs11155133	chr6	141169825	rs11155133	Acute lymphoblastic leukemia (childhood)	10	46	17	13	0.0140739	0.960194	NA	20.6739	21.2969	2.85266	2.52685	1	#N/A	#N/A	NA
Fragment 1139	rs11155797	chr6	151901337	rs4869742	Chronic myeloid leukemia	940	1848	798	1420	-0.0946951	0.423873	0.617117	1393.49	1303.55	178.034	152.883	0.918259	0.484535	0.831169	Inactive
Fragment 1140	rs11155823	chr6	152238135	rs9383951	Breast cancer	313	750	255	634	0.26182	0.0832522	0.205668	473.828	544.189	44.2005	84.6237	1.68249	0.00839906	0.161614	Inactive
Fragment 1141	rs11155895	chr6	153421545	rs1933488	Prostate cancer	0	4	3	2	-0.00835158	0.957114	NA	0	0	3	2.12969	0	#N/A	#N/A	NA
Fragment 1142	rs11157317	chr14	43403459	rs11157317	Multiple myeloma (hyperdiploidy)	3	1	1	10	0.0675206	0.713309	NA	1.85266	4.86954	1.70531	0.938217	0.239754	#N/A	#N/A	NA
Fragment 1143	rs11159103	chr14	75271354	rs732765	Non-small cell lung cancer	359	611	313	570	-0.1698	0.269329	0.464516	466.806	396.117	139.181	140.554	1.19607	0.214852	0.641387	Inactive
Fragment 1144	rs11160709	chr14	103458082	rs751837	Large B-cell lymphoma	19	34	30	50	-0.113564	0.692074	NA	46.2005	40.0153	0	0	0	#N/A	#N/A	NA
Fragment 1145	rs11165184	chr1	95084940	rs4474258	Adverse response to chemotherapy in breast cancer (alopecia) (cyclophosphamide+epirubicin+/-5FU)	56	90	51	87	-0.199168	0.433548	0.627301	60.4009	61.3813	37.3478	19.5587	0.53356	0.0755862	0.447416	Inactive
Fragment 1146	rs11168547	chr12	48784781	rs4489787	Prostate cancer (gene x gene interaction)	17	39	21	20	-0.201523	0.483294	NA	13.8212	7.86834	21.6739	17.9009	1.42358	#N/A	#N/A	NA
Fragment 1147	rs11168576	chr12	48840418	rs4489787	Prostate cancer (gene x gene interaction)	55	273	69	230	0.816189	0.000262502	0.00214241	113.896	231.676	0	0.397157	0	NA	NA	PRE
Fragment 1148	rs11168629	chr12	48949622	rs4489787	Prostate cancer (gene x gene interaction)	703	1955	579	1512	0.406552	0.000883082	0.00580086	1164.3	1580.96	0	2.81465	Inf	NA	NA	PRE
Fragment 1149	rs11168630	chr12	48950070	rs4489787	Prostate cancer (gene x gene interaction)	656	2037	589	1628	0.522913	1.47e-05	0.000181831	1134.82	1669.14	0.852655	1.87643	1.35995	NA	NA	PRE
Fragment 1150	rs11168631	chr12	48950129	rs4489787	Prostate cancer (gene x gene interaction)	533	1443	469	1161	0.350334	0.00622705	0.029093	917.055	1190.26	0	1.47928	Inf	NA	NA	Inactive
Fragment 1151	rs11168634	chr12	48951593	rs4489787	Prostate cancer (gene x gene interaction)	49	89	32	83	0.0678461	0.797495	0.889753	73.7801	80.255	0	0	0	NA	NA	Inactive
Fragment 1152	rs11168635	chr12	48951718	rs4489787	Prostate cancer (gene x gene interaction)	51	121	41	67	0.00136244	0.995843	0.997521	84.4854	83.2249	0	0	0	NA	NA	Inactive
Fragment 1153	rs11168636	chr12	48951840	rs4489787	Prostate cancer (gene x gene interaction)	432	1233	379	937	0.383824	0.00452381	0.0225315	745.494	991.004	1.85266	1.33537	0.376091	NA	NA	Inactive
Fragment 1154	rs11168638	chr12	48953571	rs4489787	Prostate cancer (gene x gene interaction)	4333	6671	3797	5947	-0.353561	0.000640076	0.00445218	7370.36	5711.69	6.85266	6.82077	1.29023	NA	NA	NRE
Fragment 1155	rs11168639	chr12	48953682	rs4489787	Prostate cancer (gene x gene interaction)	4296	7127	3770	6025	-0.28966	0.00352973	0.0183305	7268.58	5950.46	21.5266	19.8465	1.11061	0.757936	0.963437	Inactive
Fragment 1156	rs11168640	chr12	48955995	rs4489787	Prostate cancer (gene x gene interaction)	9	12	11	13	-0.225229	0.405364	NA	18.6739	11.7997	0	0	0	#N/A	#N/A	NA
Fragment 1157	rs11168963	chr12	49673158	rs10875943	Prostate cancer	217	345	184	262	-0.368651	0.0376773	0.114725	91.7801	63.0101	272.393	203.461	1.0897	0.708095	0.942107	Inactive
Fragment 1158	rs11169544	chr12	51144749	rs11169552	Colorectal cancer	758	1396	621	998	-0.20634	0.110681	0.251929	683.147	585.32	565.492	485.092	1.00221	1	1	Inactive
Fragment 1159	rs11169552	chr12	51155663	rs11169552	Colorectal cancer	172	165	138	135	-0.898365	9.32e-06	0.000122591	168.529	65.7902	104.865	50.7788	1.24301	0.367299	0.763059	NRE
Fragment 1160	rs11169560	chr12	51185764	rs11169552	Colorectal cancer	4	16	7	4	-0.0522949	0.827263	NA	2.85266	2.27359	6.55797	6.24517	1.26799	#N/A	#N/A	NA
Fragment 1161	rs11169561	chr12	51185950	rs11169552	Colorectal cancer	13	23	10	18	-0.0684486	0.807888	NA	12.5266	5.05369	8.55797	13.82	3.89985	#N/A	#N/A	NA
Fragment 1162	rs11179724	chr12	73997559	rs1154865	Breast cancer	3	2	1	8	0.0498628	0.787681	NA	3.55797	5.12279	0	0	0	#N/A	#N/A	NA
Fragment 1163	rs11179738	chr12	74073121	rs1154865	Breast cancer	0	1	0	0	0.0256747	0.652374	NA	0	0.397157	0	0	0	#N/A	#N/A	NA
Fragment 1164	rs11187837	chr10	96035980	rs3781264	Esophageal cancer and gastric cancer	54	100	44	63	-0.204689	0.431476	0.624653	74.9275	64.9614	15.1159	8.84111	0.693841	0.507755	0.845793	Inactive
Fragment 1165	rs11187842	chr10	96052511	rs3781264	Esophageal cancer and gastric cancer	1050	2033	861	1629	-0.0643728	0.581014	0.752549	1373.23	1305.39	356.531	363.965	1.0727	0.425286	0.799098	Inactive
Fragment 1166	rs11187845	chr10	96060198	rs3781264	Esophageal cancer and gastric cancer	1576	2913	1255	2281	-0.125252	0.263166	0.457255	2114.37	1973.54	440.364	382.464	0.929793	0.358555	0.757846	Inactive
Fragment 1167	rs11187847	chr10	96063440	rs3781264	Esophageal cancer and gastric cancer	2	9	12	5	-0.233063	0.325336	NA	11.8527	5.4854	1.85266	0.794315	1.1888	#N/A	#N/A	NA
Fragment 1168	rs11187850	chr10	96068480	rs3765524	Esophageal cancer and gastric cancer	660	1490	614	1163	0.0434065	0.729103	0.850906	959.613	968.562	200.319	234.882	1.16401	0.167462	0.59136	Inactive
Fragment 1169	rs11187851	chr10	96069875	rs3781264	Esophageal cancer and gastric cancer	791	1747	721	1756	0.206504	0.125252	0.273945	1149.93	1327.29	226.403	272.158	1.04301	0.693671	0.935933	Inactive
Fragment 1170	rs11187852	chr10	96070132	rs3781264	Esophageal cancer and gastric cancer	2208	5311	2003	4134	0.148244	0.150027	0.311715	3153.66	3529.33	623.072	729.628	1.04725	0.4553	0.812713	Inactive
Fragment 1171	rs11187863	chr10	96081457	rs3781264	Esophageal cancer and gastric cancer	46	115	45	84	0.0808677	0.751861	0.861611	68.4009	77.8777	12.9686	9.09437	0.605376	0.360786	0.7579	Inactive
Fragment 1172	rs11187864	chr10	96082506	rs3781264	Esophageal cancer and gastric cancer	17	18	13	6	-0.498026	0.0722314	NA	18.5266	2.38294	7.96859	8.01225	8.86554	#N/A	#N/A	NA
Fragment 1173	rs11187866	chr10	96085991	rs3781264	Esophageal cancer and gastric cancer	190	453	194	446	0.203299	0.254039	0.446492	293.604	342.921	61.4009	73.6126	1.03977	0.849818	0.990157	Inactive
Fragment 1174	rs11187870	chr10	96087866	rs3781264	Esophageal cancer and gastric cancer	105	176	76	156	-0.0982305	0.657943	0.80574	128.918	113.133	33.6111	39.549	1.34178	0.289424	0.710627	Inactive
Fragment 1175	rs11187877	chr10	96092121	rs3781264	Esophageal cancer and gastric cancer	386	518	295	451	-0.449157	0.00415778	0.0209926	472.007	347.624	109.096	67.2638	0.833854	0.312265	0.72543	Inactive
Fragment 1176	rs11187881	chr10	96095454	rs3765524	Esophageal cancer and gastric cancer	88	227	72	183	0.291155	0.179912	0.350788	107.686	147.668	37.4951	40.4181	0.789472	0.43173	0.802652	Inactive
Fragment 1177	rs11187883	chr10	96096866	rs3781264	Esophageal cancer and gastric cancer	59	114	75	47	-0.553235	0.0371236	0.113576	86.8115	49.2304	17.3792	11.5867	1.25154	0.67276	0.927364	Inactive
Fragment 1178	rs11187893	chr10	96105979	rs3781264	Esophageal cancer and gastric cancer	2	5	4	9	0.0395994	0.853429	NA	5.70531	4.69109	0	0	0	#N/A	#N/A	NA
Fragment 1179	rs11187894	chr10	96106025	rs3781264	Esophageal cancer and gastric cancer	2	5	5	9	0.00186187	0.993198	NA	5.70531	6.31426	0	0	0	#N/A	#N/A	NA
Fragment 1180	rs11187895	chr10	96106240	rs3781264	Esophageal cancer and gastric cancer	2	3	5	5	-0.116103	0.565935	NA	4.85266	3.89677	1.85266	0	0	#N/A	#N/A	NA
Fragment 1181	rs11187897	chr10	96106603	rs3781264	Esophageal cancer and gastric cancer	34	192	45	132	0.746987	0.00283342	0.0153064	59.727	126.095	13.2633	21.1818	0.7702	0.553626	0.866681	Inactive
Fragment 1182	rs11188929	chr10	98573366	rs17112190	Multiple myeloma (IgH translocation)	20	40	12	26	0.0167813	0.95344	NA	29.0531	29.5567	0	0	0	#N/A	#N/A	NA
Fragment 1183	rs11188937	chr10	98594223	rs17112190	Multiple myeloma (IgH translocation)	22	59	36	52	-0.0519907	0.853383	NA	52.9058	49.9442	0	0	0	#N/A	#N/A	NA
Fragment 1184	rs11188939	chr10	98598059	rs17112190	Multiple myeloma (IgH translocation)	49	61	37	32	-0.586827	0.0334282	NA	78.7801	41.5405	0	0	0	#N/A	#N/A	NA
Fragment 1185	rs11188954	chr10	98628892	rs17112190	Multiple myeloma (IgH translocation)	1	2	0	3	0.0657448	0.605935	NA	0	2.41749	0	0	0	#N/A	#N/A	NA
Fragment 1186	rs11188959	chr10	98632067	rs17112190	Multiple myeloma (IgH translocation)	1203	1859	1039	1249	-0.522031	3e-05	0.000336509	2013.43	1367.48	3.85266	2.81465	1.10439	NA	NA	NRE
Fragment 1187	rs11188978	chr10	98727645	rs17112190	Multiple myeloma (IgH translocation)	5	7	4	4	-0.134793	0.544	NA	8.26328	4.94434	0	0	0	#N/A	#N/A	NA
Fragment 1188	rs11190128	chr10	101275149	rs12412391	Colorectal cancer	38	75	36	50	-0.176344	0.516729	NA	50.727	44.3552	16.8212	9.77933	0.683941	#N/A	#N/A	NA
Fragment 1189	rs11190133	chr10	101278725	rs12412391	Colorectal cancer	23	50	31	51	-0.0615228	0.827525	NA	36.3478	34.173	13.4106	11.7997	0.977606	#N/A	#N/A	NA
Fragment 1190	rs11190137	chr10	101287944	rs12412391	Colorectal cancer	1610	3862	1450	2651	0.0656176	0.571637	0.745619	2316.54	2440.42	473.333	487.228	0.977695	0.750242	0.959426	Inactive
Fragment 1191	rs11190139	chr10	101288099	rs12412391	Colorectal cancer	346	742	308	611	0.0388743	0.791566	0.886339	489.743	515.651	106.865	97.3961	0.860972	0.356933	0.757729	Inactive
Fragment 1192	rs11191416	chr10	104604916	rs12413409	Intracranial aneurysm	1408	2529	1270	1838	-0.298519	0.00892964	0.0383443	1618.85	1353.67	832.453	624.098	0.89681	0.0943722	0.478703	Inactive
Fragment 1193	rs11191425	chr10	104625970	rs12413409	Intracranial aneurysm	145	452	131	377	0.515968	0.00419732	0.0211509	189.118	283.353	63.6642	95.3067	0.991344	1	1	Inactive
Fragment 1194	rs11191447	chr10	104652323	rs12413409	Intracranial aneurysm	15	50	13	44	0.386746	0.178138	NA	16.8212	38.1445	6.96859	5.51995	0.389377	#N/A	#N/A	NA
Fragment 1195	rs11191454	chr10	104660004	rs12413409	Intracranial aneurysm	449	764	379	690	-0.173577	0.228989	0.415927	546.439	469.189	210.551	196.312	1.08136	0.518134	0.850981	Inactive
Fragment 1196	rs11191472	chr10	104707016	rs12413409	Intracranial aneurysm	6	12	10	7	-0.220711	0.390401	NA	11.4106	7.75899	1	0.397157	0	#N/A	#N/A	NA
Fragment 1197	rs11191479	chr10	104723620	rs12413409	Intracranial aneurysm	14	26	11	17	-0.0968655	0.732133	NA	18.0845	10.5045	4.85266	9.01956	2.8692	#N/A	#N/A	NA
Fragment 1198	rs11191499	chr10	104764271	rs12413409	Intracranial aneurysm	505	1239	415	1087	0.319201	0.0176018	0.0649104	620.693	804.184	200.698	245.749	0.945358	0.623186	0.903962	Inactive
Fragment 1199	rs11191511	chr10	104769709	rs12413409	Intracranial aneurysm	10	8	5	6	-0.268866	0.27823	NA	2.85266	0.938217	0	0	0	#N/A	#N/A	NA
Fragment 1200	rs11191514	chr10	104773364	rs12413409	Intracranial aneurysm	281	561	211	488	0.0868125	0.59556	0.763728	346.111	364.54	96.7801	112.632	1.10419	0.530827	0.855933	Inactive
Fragment 1201	rs11191515	chr10	104776527	rs12413409	Intracranial aneurysm	925	1699	818	1443	-0.147377	0.216097	0.399887	1063.83	987.274	506.355	427.113	0.909737	0.235725	0.66159	Inactive
Fragment 1202	rs11191531	chr10	104806898	rs12413409	Intracranial aneurysm	160	435	168	398	0.301345	0.0960566	0.227872	212.087	262.355	90.4854	117.956	1.06084	0.738374	0.954507	Inactive
Fragment 1203	rs11191543	chr10	104824387	rs12413409	Intracranial aneurysm	0	0	0	0	NA	NA	NA	0	0	0	0	0	#N/A	#N/A	NA
Fragment 1204	rs11191548	chr10	104846178	rs12413409	Intracranial aneurysm	217	491	181	335	0.0322243	0.853521	0.923453	266.162	244.972	99.8646	130.746	1.42159	0.032176	0.311703	Inactive
Fragment 1205	rs11191555	chr10	104857523	rs12413409	Intracranial aneurysm	81	218	59	156	0.329009	0.14677	0.307012	102.012	128.328	26.0531	42.26	1.28618	0.404822	0.7885	Inactive
Fragment 1206	rs11191557	chr10	104864614	rs12413409	Intracranial aneurysm	144	323	135	235	-0.0148501	0.938329	0.966607	186.087	191.149	70.6956	62.8029	0.864344	0.482869	0.831014	Inactive
Fragment 1207	rs11191558	chr10	104864678	rs12413409	Intracranial aneurysm	111	267	109	198	0.0531922	0.794782	0.88792	140.065	156.469	62.5797	55.2223	0.783945	0.277613	0.700159	Inactive
Fragment 1208	rs11191560	chr10	104869038	rs12413409	Intracranial aneurysm	213	257	168	180	-0.714213	0.000163353	0.00146053	255.425	140.353	89.4854	54.8137	1.12535	0.612624	0.900718	NRE
Fragment 1209	rs11191580	chr10	104906211	rs12413409	Intracranial aneurysm	30	94	27	51	0.198471	0.473376	NA	41.169	50.5255	11.4106	14.4013	1.02298	#N/A	#N/A	NA
Fragment 1210	rs11191582	chr10	104913653	rs12413409	Intracranial aneurysm	7	12	7	6	-0.175223	0.486015	NA	11.2633	5.6293	1.70531	2.38294	1.77896	#N/A	#N/A	NA
Fragment 1211	rs11192584	chr10	107521242	rs17119461	Melanoma	575	966	480	732	-0.304877	0.0235901	0.0806344	884.907	717.926	77.9589	47.4576	0.742842	0.134651	0.546553	Inactive
Fragment 1212	rs11195062	chr10	112036975	rs11195062	Multiple myeloma	17	69	19	53	0.428729	0.130697	NA	6.55797	13.2098	26.9372	41.3909	0.819514	#N/A	#N/A	NA
Fragment 1213	rs11196063	chr10	114460013	rs7086803	Lung cancer	74	271	83	256	0.616456	0.00419191	0.0211374	84.3695	151.306	59.169	90.3221	0.84895	0.450696	0.810222	Inactive
Fragment 1214	rs11196086	chr10	114505098	rs7086803	Lung cancer	160	279	137	225	-0.213346	0.263864	0.457953	188.203	167.475	79.8115	62.6532	0.886742	0.552983	0.86635	Inactive
Fragment 1215	rs11196087	chr10	114506406	rs7086803	Lung cancer	562	964	496	755	-0.292332	0.0281573	0.0925989	665.714	530.098	301.067	256.283	1.06869	0.536128	0.857318	Inactive
Fragment 1216	rs11196088	chr10	114507733	rs7086803	Lung cancer	2128	4269	1822	3405	-0.047849	0.644333	0.796013	2450.44	2254.64	1111.49	1150.23	1.12459	0.0227199	0.262958	Inactive
Fragment 1217	rs11196089	chr10	114509290	rs7086803	Lung cancer	1020	2194	849	1949	0.143215	0.229533	0.416621	1147.69	1221.85	552.903	673.553	1.14495	0.0571921	0.402418	Inactive
Fragment 1218	rs11196100	chr10	114530518	rs7086803	Lung cancer	173	348	142	232	-0.120262	0.527826	0.711722	208.319	177.991	75.4854	77.6647	1.21483	0.339043	0.74485	Inactive
Fragment 1219	rs11196101	chr10	114531094	rs7086803	Lung cancer	2255	3332	1819	2291	-0.527645	5.91e-06	8.33e-05	2316.93	1509.5	1356.53	1013.2	1.14619	0.010646	0.179463	NRE
Fragment 1220	rs11196172	chr10	114726843	rs11196172	Colorectal cancer	857	2179	669	1700	0.324377	0.00756754	0.033811	285.835	374.872	1083.54	1349.67	0.949814	0.566299	0.876809	Inactive
Fragment 1221	rs11196174	chr10	114734096	rs11196174	Breast Cancer in BRCA1 mutation carriers	199	363	196	232	-0.384647	0.0388796	0.117782	362.826	267.276	2.85266	1.08212	0.453698	NA	NA	Inactive
Fragment 1222	rs11196175	chr10	114736614	rs11196174	Breast Cancer in BRCA1 mutation carriers	24	51	27	36	-0.147456	0.603383	NA	46.4637	39.1921	0	0	0	#N/A	#N/A	NA
Fragment 1223	rs11196200	chr10	114801938	rs7904519	Breast cancer	1252	2525	1136	1895	-0.121287	0.284521	0.481473	2042.16	1861.02	115.896	115.729	1.09723	0.4995	0.840565	Inactive
Fragment 1224	rs11196205	chr10	114807047	rs7904519	Breast cancer	27	26	14	31	-0.241392	0.401136	NA	36.169	25.2225	0	0.938217	Inf	#N/A	#N/A	NA
Fragment 1225	rs11196208	chr10	114811316	rs7904519	Breast cancer	28	73	22	57	0.232008	0.404601	NA	43.169	55.1418	2.70531	3.06791	0.783693	#N/A	#N/A	NA
Fragment 1226	rs11196796	chr10	116352988	rs10885582	Prostate cancer (gene x gene interaction)	397	632	362	483	-0.425621	0.00396259	0.0201654	636.251	473.794	58.6956	35.4392	0.796116	0.32886	0.741284	Inactive
Fragment 1227	rs11199868	chr10	123028339	rs11199874	Prostate cancer	334	555	274	556	-0.109786	0.499897	0.690317	406.311	388.336	149.623	128.259	0.893016	0.443213	0.807806	Inactive
Fragment 1228	rs11199869	chr10	123030065	rs11199874	Prostate cancer	436	867	384	621	-0.146192	0.308312	0.504707	493.712	475.457	255.782	193.871	0.788262	0.0397737	0.341805	Inactive
Fragment 1229	rs11199871	chr10	123030950	rs11199874	Prostate cancer	2325	3390	1907	2858	-0.423674	7.58e-05	0.000767017	1105.69	809.238	2616.44	1899.77	0.992939	0.912052	1	NRE
Fragment 1230	rs11199872	chr10	123031190	rs11199874	Prostate cancer	2099	3246	1697	2674	-0.348297	0.00127447	0.00779518	2457.9	1786.9	959.835	867.338	1.24218	0.000124534	0.00934005	NRE
Fragment 1231	rs11199874	chr10	123032519	rs11199874	Prostate cancer	662	1829	605	1221	0.230087	0.0838808	0.206845	805.726	897.533	344.5	463.669	1.21055	0.0287722	0.297178	Inactive
Fragment 1232	rs11199881	chr10	123045870	rs11199874	Prostate cancer	766	1740	700	1281	0.0256563	0.835473	0.911199	854.159	821.688	463.628	535.29	1.19782	0.0251956	0.276691	Inactive
Fragment 1233	rs11199914	chr10	123093901	rs11199914	Breast cancer	1093	2195	985	1908	-0.0209922	0.856597	0.92559	1465.85	1460.07	383.963	381.284	0.996266	0.967631	1	Inactive
Fragment 1234	rs11200014	chr10	123334930	rs1219648	Breast cancer	694	1388	566	1029	-0.0674861	0.599935	0.76692	976.803	912.896	154.297	162.312	1.12563	0.33153	0.742557	Inactive
Fragment 1235	rs11200187	chr10	123602565	rs10510102	Breast cancer	17	57	20	56	0.345153	0.225124	NA	29.7898	48.5686	4.70531	3.97157	0.493938	#N/A	#N/A	NA
Fragment 1236	rs11200201	chr10	123624305	rs10510102	Breast cancer	195	374	185	340	-0.0827674	0.641351	0.793345	310.362	298.577	37.0531	29.9136	0.840856	0.522172	0.853167	Inactive
Fragment 1237	rs11200203	chr10	123633529	rs10510102	Breast cancer	0	4	1	0	0.028152	0.794962	NA	1	1.19147	0	0.397157	0	#N/A	#N/A	NA
Fragment 1238	rs11200213	chr10	123642743	rs10510102	Breast cancer	84	148	99	162	-0.189348	0.413168	0.607348	164.065	135.172	6.55797	10.3204	1.73239	NA	NA	Inactive
Fragment 1239	rs11200217	chr10	123645887	rs10510102	Breast cancer	77	117	74	177	-0.00520023	0.983348	0.989436	119.57	129.278	16.2319	4.90979	0.291933	0.0211477	0.254344	Inactive
Fragment 1240	rs11200218	chr10	123645925	rs10510102	Breast cancer	78	116	75	187	0.0164262	0.947922	0.972082	124.275	139.127	16.2319	5.05369	0.279946	0.0121658	0.192092	Inactive
Fragment 1241	rs11200220	chr10	123649464	rs10510102	Breast cancer	16	18	2	18	0.0170536	0.948523	NA	15.6425	16.3468	0	0.54106	Inf	#N/A	#N/A	NA
Fragment 1242	rs11200221	chr10	123649649	rs10510102	Breast cancer	2	9	0	4	0.160257	0.365347	NA	1.70531	5.73866	0	0	0	#N/A	#N/A	NA
Fragment 1243	rs11200222	chr10	123650692	rs10510102	Breast cancer	362	672	275	640	0.0475506	0.763128	0.868236	512.85	499.292	54.9903	97.7473	1.83085	0.000695146	0.0302186	Inactive
Fragment 1244	rs11200223	chr10	123650931	rs10510102	Breast cancer	295	575	207	567	0.180963	0.290234	0.487841	404.396	437.612	52.4323	95.1168	1.68422	0.00533673	0.122247	Inactive
Fragment 1245	rs11200226	chr10	123651503	rs10510102	Breast cancer	216	475	171	367	0.102935	0.548922	0.728192	310.005	300.154	43.169	84.6468	2.04071	0.000434939	0.0220815	Inactive
Fragment 1246	rs11200228	chr10	123652873	rs10510102	Breast cancer	5	18	18	18	-0.135969	0.619601	NA	18.2633	15.0115	1	1.47928	1.19373	#N/A	#N/A	NA
Fragment 1247	rs11200229	chr10	123653034	rs10510102	Breast cancer	0	1	3	0	-0.105642	0.376209	NA	3	0.397157	0	0	0	#N/A	#N/A	NA
Fragment 1248	rs11200230	chr10	123654632	rs10510102	Breast cancer	224	388	174	228	-0.344624	0.0712011	0.184079	323.794	252.881	33.6425	19.8522	0.753646	0.389612	0.779002	Inactive
Fragment 1249	rs11200237	chr10	123660230	rs10510102	Breast cancer	74	231	73	190	0.417752	0.0567944	0.155691	120.57	169.719	15.5266	23.8871	1.06745	1	1	Inactive
Fragment 1250	rs11200240	chr10	123662780	rs10510102	Breast cancer	285	675	252	533	0.147595	0.337016	0.53448	443.985	500.208	41.6111	43.7393	0.930365	0.821637	0.981845	Inactive
Fragment 1251	rs11200244	chr10	123666459	rs10510102	Breast cancer	69	131	63	134	0.0092076	0.96927	0.983272	115.275	104.723	2	16.4505	8.69837	NA	NA	Inactive
Fragment 1252	rs11200253	chr10	123674629	rs10510102	Breast cancer	269	733	232	750	0.524746	0.00130131	0.00791721	417.753	642.103	40.7584	51.3084	0.810051	0.374656	0.768883	PRE
Fragment 1253	rs11200257	chr10	123676747	rs10510102	Breast cancer	121	231	122	174	-0.238278	0.245615	0.437246	187.56	143.53	28.0531	25.0786	1.1652	0.655811	0.919513	Inactive
Fragment 1254	rs11200258	chr10	123677907	rs10510102	Breast cancer	80	102	56	69	-0.509675	0.0411065	0.122275	98.5699	62.3252	11.9686	7.50574	1.06415	1	1	Inactive
Fragment 1255	rs11200260	chr10	123679684	rs10510102	Breast cancer	54	123	40	83	0.085971	0.736545	0.854326	82.4854	83.8005	3.55797	8.3346	1.94528	NA	NA	Inactive
Fragment 1256	rs11200267	chr10	123689366	rs10510102	Breast cancer	282	834	246	689	0.484202	0.00120119	0.00743524	451.217	651.082	25.8212	44.2056	1.17222	0.616128	0.901419	PRE
Fragment 1257	rs11200277	chr10	123703810	rs10510102	Breast cancer	145	301	155	212	-0.216501	0.268908	0.464101	253.698	197.33	24.0845	35.186	1.8779	0.0262291	0.283607	Inactive
Fragment 1258	rs11200297	chr10	123732431	rs10510102	Breast cancer	373	577	322	397	-0.488518	0.00176192	0.0101574	550.586	376.547	75.7801	52.9085	1.01922	0.92407	1	Inactive
Fragment 1259	rs11201860	chr10	87742170	rs10788473	Pancreatic cancer	131	208	133	161	-0.453458	0.0267115	0.0889306	143.065	99.1344	98.6328	58.8256	0.861154	0.530391	0.855933	Inactive
Fragment 1260	rs11201861	chr10	87744838	rs10788473	Pancreatic cancer	1228	1983	1092	1733	-0.309186	0.00764508	0.0340786	1267.96	1046.63	810.695	618.797	0.924387	0.250038	0.671902	Inactive
Fragment 1261	rs11204725	chr1	150742700	rs7412746	Melanoma	52	98	35	53	-0.155107	0.564017	0.740661	46.727	41.6844	31.7584	23.4957	0.805536	0.606087	0.897126	Inactive
Fragment 1262	rs11204735	chr1	150841667	rs7412746	Melanoma	84	148	56	118	-0.05758	0.808261	0.896713	66.5168	63.154	56.4009	53.8064	1.02541	1	1	Inactive
Fragment 1263	rs11204737	chr1	150847647	rs7412746	Melanoma	11	42	9	43	0.509841	0.0758648	NA	9.11593	26.3046	6.55797	13.2444	0.648223	#N/A	#N/A	NA
Fragment 1264	rs11204754	chr1	150961254	rs1722784	Melanoma	1440	2733	1209	2372	-0.051847	0.644725	0.796116	716.2	681.997	1682.98	1646.27	1.02678	0.702111	0.937663	Inactive
Fragment 1265	rs11212650	chr11	108327218	rs1801516	Melanoma	106	331	105	261	0.409287	0.0390709	0.118269	185.413	267.841	0	0.938217	Inf	NA	NA	Inactive
Fragment 1266	rs11213801	chr11	111119694	rs3802842	Colorectal cancer	5	21	7	3	-0.0258076	0.915102	NA	11.2633	9.96348	0	0	0	#N/A	#N/A	NA
Fragment 1267	rs11213809	chr11	111135745	rs3802842	Colorectal cancer	240	451	156	372	0.0532296	0.768413	0.872042	41.0217	38.7547	310.647	329.728	1.11534	0.722186	0.949487	Inactive
Fragment 1268	rs1121551	chr8	78958512	rs2219968	Prostate cancer (gene x gene interaction)	0	0	0	0	NA	NA	NA	0	0	0	0	0	#N/A	#N/A	NA
Fragment 1269	rs1121615	chr8	23524251	rs1512268	Prostate cancer	39	92	39	123	0.335189	0.206432	0.386419	31.9372	44.4877	40.3164	54.3072	0.98192	1	1	Inactive
Fragment 1270	rs1121980	chr16	53809247	rs17817449	Breast cancer	807	1317	703	1103	-0.30877	0.0122775	0.04904	1273.2	1014.05	105.485	93.1713	1.1119	0.502609	0.842361	Inactive
Fragment 1271	rs1122171	chr5	134509987	rs647161	Colorectal cancer	3101	12260	2554	10153	0.953262	1.21e-21	3.22e-19	894.402	1733.75	4080.92	8022.66	1.01359	0.767431	0.965602	PRE
Fragment 1272	rs11221769	chr11	129458962	rs7107217	Breast cancer	946	2222	844	1519	0.0405317	0.744839	0.857892	1147.9	1162.52	483.449	514.01	1.05047	0.519678	0.851996	Inactive
Fragment 1273	rs11227311	chr11	65585257	rs3903072	Breast cancer	382	275	342	233	-1.38436	1.45e-17	2.25e-15	604.166	198.66	54.8429	34.7486	1.92995	0.00529643	0.122247	NRE
Fragment 1274	rs11228565	chr11	68978580	rs11228565	Prostate cancer	4840	8098	4275	6003	-0.373173	0.000194524	0.00169605	7990.97	6102.72	290.983	228.954	1.0304	0.752545	0.960941	NRE
Fragment 1275	rs11228580	chr11	69002342	rs7130881	Prostate cancer	1229	5396	961	3687	0.988965	1.98e-16	2.64e-14	2000.36	4112.51	4.70531	8.58786	0.8753	NA	NA	PRE
Fragment 1276	rs11228583	chr11	69009114	rs10896449	Prostate cancer	6501	14455	5609	8613	-0.0958692	0.448119	0.641144	10498.1	9718.19	393.111	360.66	0.992303	0.94083	1	Inactive
Fragment 1277	rs11229316	chr11	58022067	rs12289961	Lymphoma	6	25	5	31	0.473609	0.0866876	NA	8.26328	22.2985	1.85266	4.40328	0.734036	#N/A	#N/A	NA
Fragment 1278	rs11229324	chr11	58033688	rs12289961	Lymphoma	785	1100	619	814	-0.531554	5.16e-05	0.000542669	919.487	625.894	350.879	232.419	0.970344	0.766541	0.965584	NRE
Fragment 1279	rs11229345	chr11	58066267	rs12289961	Lymphoma	3	3	1	3	-0.0377448	0.825361	NA	1	0.54106	0.852655	1.47928	1	#N/A	#N/A	NA
Fragment 1280	rs11229387	chr11	58141118	rs12289961	Lymphoma	21	37	23	39	-0.114606	0.688966	NA	35.2005	34.4608	4.70531	1.33537	0.209626	#N/A	#N/A	NA
Fragment 1281	rs11229449	chr11	58201628	rs12289961	Lymphoma	1	5	2	5	0.0785944	0.666331	NA	2.85266	1.98579	0	2.7053	Inf	#N/A	#N/A	NA
Fragment 1282	rs11229535	chr11	58348386	rs948562	Lymphoma	13	70	19	64	0.597146	0.035671	NA	27.3792	58.3134	2.70531	4.11548	0.624108	#N/A	#N/A	NA
Fragment 1283	rs11236164	chr11	74294966	rs3824999	Colorectal cancer	1984	4682	1754	3568	0.12516	0.231625	0.419533	2274.6	2455.12	1095.96	1247.79	1.05522	0.299839	0.717089	Inactive
Fragment 1284	rs11236178	chr11	74341336	rs3824999	Colorectal cancer	61	147	54	122	0.170368	0.477391	0.668572	68.8115	78.2749	30.3478	44.0962	1.2959	0.392498	0.780327	Inactive
Fragment 1285	rs11236185	chr11	74362531	rs3824999	Colorectal cancer	465	762	348	586	-0.256111	0.082482	0.204222	489.144	399.559	238.108	213.171	1.09401	0.45098	0.810222	Inactive
Fragment 1286	rs11236187	chr11	74364566	rs3824999	Colorectal cancer	3	11	7	1	-0.147334	0.494087	NA	3.85266	3.71832	5.70531	1.19147	0.188508	#N/A	#N/A	NA
Fragment 1287	rs11236188	chr11	74364730	rs3824999	Colorectal cancer	33	49	41	29	-0.586251	0.0366889	NA	49.8743	26.8859	15.2633	8.2655	0.987776	#N/A	#N/A	NA
Fragment 1288	rs11236203	chr11	74378000	rs3824999	Colorectal cancer	64	122	53	106	-0.0295767	0.903613	0.95009	64.2536	60.9898	38.0531	33.7758	0.939061	0.882785	0.997766	Inactive
Fragment 1289	rs11239102	chr10	45009625	rs7072122	Estradiol plasma levels (breast cancer)	1	9	1	4	0.16772	0.359768	NA	1.85266	5.73866	0	0	0	#N/A	#N/A	NA
Fragment 1290	rs11239108	chr10	45015510	rs7072122	Estradiol plasma levels (breast cancer)	495	836	387	622	-0.265067	0.0642383	0.170882	708.021	598.012	101.043	69.2151	0.808951	0.219313	0.647636	Inactive
Fragment 1291	rs11239120	chr10	45034301	rs7072122	Estradiol plasma levels (breast cancer)	133	207	122	140	-0.486557	0.0196443	0.070648	180.676	129.992	54.727	27.427	0.684146	0.163949	0.584944	Inactive
Fragment 1292	rs11239124	chr10	45042411	rs7072122	Estradiol plasma levels (breast cancer)	1	0	1	2	-0.0385753	0.743612	NA	1.85266	1.08212	0	0	0	#N/A	#N/A	NA
Fragment 1293	rs11239126	chr10	45046102	rs7072122	Estradiol plasma levels (breast cancer)	88	271	80	178	0.327726	0.130093	0.282137	133.391	179.326	18.7898	20.5717	0.821698	0.612485	0.900718	Inactive
Fragment 1294	rs11239131	chr10	45052108	rs7072122	Estradiol plasma levels (breast cancer)	416	722	344	519	-0.284167	0.0555734	0.153214	584.135	480.551	79.9275	76.7956	1.16845	0.391063	0.779999	Inactive
Fragment 1295	rs11239219	chr10	45216112	rs7072122	Estradiol plasma levels (breast cancer)	173	583	133	442	0.660928	0.000145205	0.00132433	241.751	388.347	27.7898	52.0739	1.15806	0.625298	0.90431	PRE
Fragment 1296	rs11240751	chr1	204462050	rs2290854	Breast Cancer in BRCA1 mutation carriers	2866	6463	2426	4663	0.0551982	0.601581	0.767958	757.4	827.99	3998.53	4082.54	0.933487	0.216351	0.643496	Inactive
Fragment 1297	rs11242675	chr6	1318878	rs11242675	Breast cancer	1383	2297	1185	1555	-0.414447	0.000657796	0.00454109	1415.03	1092.22	872.939	625.128	0.927714	0.262045	0.686597	NRE
Fragment 1298	rs11242676	chr6	1319005	rs11242675	Breast cancer	1155	1850	980	1220	-0.471258	0.000229304	0.00192541	1171.81	836.969	724.758	502.285	0.969545	0.685848	0.931274	NRE
Fragment 1299	rs11242679	chr6	1337311	rs9502893	Pancreatic cancer	343	813	342	578	0.000328361	0.998272	0.998531	491.132	504.639	131.212	110.272	0.816553	0.172639	0.595439	Inactive
Fragment 1300	rs11242680	chr6	1340159	rs9502893	Pancreatic cancer	1146	2023	1008	1645	-0.229616	0.0438133	0.12806	564.113	464.164	1389.12	1199.09	1.04926	0.52958	0.855933	Inactive
Fragment 1301	rs11245455	chr10	126683857	rs4962416	Prostate cancer	3668	6074	3041	4441	-0.35211	0.000750733	0.00507385	5926.37	4605.36	1.85266	7.64964	5.1474	NA	NA	NRE
Fragment 1302	rs11245990	chr11	202565	rs2280543	Intracranial aneurysm	802	1494	718	1001	-0.290066	0.0278994	0.0919073	1314.05	1044.52	69.9589	63.7297	1.14957	0.474868	0.825456	Inactive
Fragment 1303	rs11245997	chr11	204680	rs2280543	Intracranial aneurysm	6373	16220	5386	10523	0.155541	0.173468	0.343722	9778.2	10921.8	665.683	706.626	0.950349	0.371835	0.766375	Inactive
Fragment 1304	rs11246002	chr11	211447	rs2280543	Intracranial aneurysm	6158	10858	5500	8816	-0.245944	0.0102988	0.0427733	10526.4	8853.16	9.41062	8.30005	1.0569	NA	NA	Inactive
Fragment 1305	rs11249433	chr1	121280613	rs11249433	Breast cancer	98	173	61	202	0.21063	0.370296	0.568356	134.444	162.156	10.1159	15.846	1.32232	0.543596	0.860781	Inactive
Fragment 1306	rs11249931	chr8	9475299	rs12545912	Multiple myeloma (hyperdiploidy)	15	21	9	24	-0.0272447	0.923163	NA	9.41062	4.40328	11.5266	15.9842	2.91904	#N/A	#N/A	NA
Fragment 1307	rs11249938	chr8	9544786	rs12545912	Multiple myeloma (hyperdiploidy)	62	160	60	126	0.169772	0.472854	0.664025	32.3478	45.2877	79.5168	86.431	0.765293	0.406734	0.79024	Inactive
Fragment 1308	rs11249942	chr8	9593749	rs12545912	Multiple myeloma (hyperdiploidy)	6	4	2	6	-0.100749	0.634407	NA	3.70531	4.04067	3.41062	0.794315	0.364758	#N/A	#N/A	NA
Fragment 1309	rs11249965	chr8	9740863	rs2055729	Multiple myeloma (hyperdiploidy)	4873	10229	4355	8085	-0.0208001	0.829622	0.907654	4525.38	4422.75	3763.53	3771.05	1.02497	0.434357	0.803999	Inactive
Fragment 1310	rs1125537	chr15	49063541	rs784411	Prostate cancer (gene x gene interaction)	8	42	17	59	0.48487	0.0916192	NA	3.85266	14.2172	19.1159	34.386	0.515848	#N/A	#N/A	NA
Fragment 1311	rs11255581	chr10	5898882	rs2380205	Breast cancer	3169	7488	2774	5892	0.156222	0.114589	0.257476	5139.7	5640.89	239.582	357.466	1.35535	0.000397191	0.0205708	Inactive
Fragment 1312	rs11255615	chr10	8324889	rs11255615	Adverse response to chemotherapy in breast cancer (alopecia) (anti-microtubule)	412	717	350	593	-0.208144	0.149659	0.311257	101.601	70.6309	588.429	523.324	1.27756	0.141151	0.557554	Inactive
Fragment 1313	rs11255841	chr10	8739580	rs11255841	Colorectal cancer	35	99	35	68	0.158598	0.553	NA	45.7584	52.2581	19.0845	22.6611	1.0703	#N/A	#N/A	NA
Fragment 1314	rs11257473	chr10	12044289	rs10795917	Prostate cancer (gene x gene interaction)	168	278	145	253	-0.207353	0.274698	0.470833	134.212	135.898	145.181	105.264	0.713967	0.064553	0.420761	Inactive
Fragment 1315	rs1126260	chr2	111730299	rs4849303	Colorectal cancer (diet interaction)	403	647	391	466	-0.492996	0.00104353	0.00666771	283.625	195.713	436.026	299.706	0.997007	1	1	NRE
Fragment 1316	rs11263429	chr11	69244027	rs7105934	Renal cell carcinoma	4203	8277	3644	6397	-0.104347	0.287794	0.485287	7107.96	6491.66	7.55797	5.73866	0.821177	NA	NA	Inactive
Fragment 1317	rs11263441	chr11	69252000	rs7105934	Renal cell carcinoma	3593	6467	2885	4558	-0.23775	0.0300911	0.097261	3607.31	2926.6	2135.84	1840.76	1.06211	0.140334	0.557285	Inactive
Fragment 1318	rs11263442	chr11	69252200	rs7105934	Renal cell carcinoma	2529	4657	2028	3705	-0.124646	0.237431	0.427143	2550.94	2283.64	1404.32	1360.18	1.08189	0.0996782	0.489904	Inactive
Fragment 1319	rs11263763	chr17	36103565	rs4430796	Prostate cancer	3002	4495	2456	2754	-0.584262	4.68e-06	6.85e-05	1545.88	1017.31	3329.61	2152.51	0.982849	0.731782	0.954393	NRE
Fragment 1320	rs11264092	chr1	38190625	rs731174	Prostate cancer (gene x gene interaction)	1799	2421	1558	1867	-0.633095	5.76e-09	1.83e-07	2987.15	1887.35	4.41062	4.25938	1.58273	NA	NA	NRE
Fragment 1321	rs11264110	chr1	35636227	rs673604	Endometrial cancer	1175	3305	933	2367	0.396932	0.000793889	0.0053236	880.97	1141.83	910.656	1239.95	1.05001	0.452749	0.811334	PRE
Fragment 1322	rs11264337	chr1	155138450	rs4072037	Esophageal cancer and gastric cancer	1654	3227	1268	2521	-0.0271788	0.811782	0.89925	169.676	189.79	2423.51	2351.82	0.868185	0.208739	0.637756	Inactive
Fragment 1323	rs11264338	chr1	155138557	rs4072037	Esophageal cancer and gastric cancer	2859	5934	2256	4509	0.0212418	0.841892	0.915357	294.889	331.323	4297.28	4354.34	0.903071	0.230016	0.655382	Inactive
Fragment 1324	rs11264339	chr1	155140648	rs4072037	Esophageal cancer and gastric cancer	1886	3146	1558	2342	-0.326187	0.00300497	0.0160443	211.055	171.878	2730.35	2186.61	0.982743	0.872938	0.994856	Inactive
Fragment 1325	rs1126809	chr11	89017961	rs1393350	Melanoma	11	41	13	31	0.26265	0.360165	NA	22.3792	33.0563	0	0	0	#N/A	#N/A	NA
Fragment 1326	rs1136774	chr1	150738197	rs7412746	Melanoma	375	846	306	778	0.239582	0.105912	0.244302	379.258	447.432	237.635	294.14	1.04736	0.696146	0.93657	Inactive
Fragment 1327	rs1149280	chr6	105454799	rs17065417	Neuroblastoma	214	381	201	343	-0.179603	0.302942	0.50044	383.468	336.503	0	0	0	NA	NA	Inactive
Fragment 1328	rs11498944	chr10	123698263	rs10510102	Breast cancer	98	223	87	270	0.355372	0.108438	0.248349	149.476	216.826	17.5266	16.3468	0.611132	0.203331	0.632949	Inactive
Fragment 1329	rs1149901	chr10	8094787	rs4143094	Colorectal cancer (diet interaction)	527	1070	470	755	-0.136853	0.320492	0.517841	47.5797	45.5409	819.043	735.849	0.937791	0.83169	0.986076	Inactive
Fragment 1330	rs1150793	chr6	31717696	rs9267673	Hepatocellular carcinoma	1230	2433	1034	1817	-0.0989239	0.387722	0.584078	2047.57	1924.09	1	1.87643	2.12849	NA	NA	Inactive
Fragment 1331	rs11513228	chr12	21411854	rs11045818	Methotrexate phramacokinetics (acute lymphoblastic leukemia)	0	2	2	2	-0.00348401	0.979287	NA	1	1.33537	0	0	0	#N/A	#N/A	NA
Fragment 1332	rs1151624	chr20	62369895	rs6010620	Glioma (high-grade)	6450	13472	5254	9923	-0.0119302	0.906288	0.950975	7021.55	6121.79	3339.63	3002.36	1.03095	0.326845	0.739266	Inactive
Fragment 1333	rs1151845	chr12	120881288	rs671	Esophageal cancer	365	400	318	322	-0.852126	6.06e-08	1.49e-06	194.613	97.4364	416.227	221.759	1.07275	0.655829	0.919513	NRE
Fragment 1334	rs11519068	chr12	21412443	rs11045879	Methotrexate phramacokinetics (acute lymphoblastic leukemia)	17	41	15	17	-0.0869451	0.761468	NA	15.6739	12.0932	13.8212	12.8472	1.23328	#N/A	#N/A	NA
Fragment 1335	rs1153280	chr21	30678072	rs372883	Pancreatic cancer	471	974	387	827	0.0638206	0.644049	0.795819	509.881	524.457	270.162	290.346	1.04537	0.675006	0.92852	Inactive
Fragment 1336	rs1153287	chr21	30685611	rs372883	Pancreatic cancer	329	623	235	614	0.133756	0.421804	0.6148	322.5	346.962	180.908	211.571	1.0868	0.524968	0.855197	Inactive
Fragment 1337	rs1153294	chr21	30701096	rs372883	Pancreatic cancer	114	183	124	170	-0.366109	0.0852287	0.209146	131.423	93.6432	85.3695	68.5992	1.13092	0.597889	0.893989	Inactive
Fragment 1338	rs1153295	chr21	30704080	rs372883	Pancreatic cancer	10	11	10	11	-0.277861	0.301266	NA	12.8212	7.93744	5.70531	1.98579	0.552746	#N/A	#N/A	NA
Fragment 1339	rs1154205	chr18	24586952	rs1436904	Breast cancer	773	1463	661	1317	-0.0415194	0.74269	0.856822	735.874	769.81	539.881	481.483	0.851467	0.0516336	0.386243	Inactive
Fragment 1340	rs1154208	chr18	24579856	rs1436904	Breast cancer	32	44	30	58	-0.15829	0.573034	NA	34.9058	32.1526	22.3792	16.7037	0.846514	#N/A	#N/A	NA
Fragment 1341	rs1154209	chr18	24578138	rs1436904	Breast cancer	314	1089	302	882	0.623047	1.26e-05	0.000159877	323.983	528.93	238.34	369.784	0.952224	0.662827	0.9228	PRE
Fragment 1342	rs1154215	chr18	24544302	rs1436904	Breast cancer	91	347	83	241	0.625775	0.00235561	0.0130632	96.4854	176.511	64.1062	90.5062	0.771674	0.214031	0.640865	Inactive
Fragment 1343	rs1154433	chr4	100253708	rs1789924	Upper aerodigestive tract cancers	205	419	173	407	0.119845	0.498981	0.689929	335.531	370.452	11.2633	14.1481	1.15555	0.839346	0.98763	Inactive
Fragment 1344	rs1154435	chr4	100285148	rs1789924	Upper aerodigestive tract cancers	0	3	4	3	-0.0433018	0.792759	NA	4	2.81465	0	0	0	#N/A	#N/A	NA
Fragment 1345	rs1154442	chr4	100287849	rs1789924	Upper aerodigestive tract cancers	1	10	2	1	0.0741645	0.671664	NA	2.85266	4.51263	0	0	0	#N/A	#N/A	NA
Fragment 1346	rs1154632	chr5	26394005	rs969088	Response to platinum-based chemotherapy in non-small-cell lung cancer	0	0	1	0	-0.0438705	0.511172	NA	1	0	0	0	0	#N/A	#N/A	NA
Fragment 1347	rs11548323	chr1	27731651	rs11548323	Estradiol plasma levels (breast cancer)	4610	9753	3702	6902	-0.0108835	0.91928	0.958876	6609.51	6511.98	823.56	855.682	1.05449	0.312255	0.72543	Inactive
Fragment 1348	rs1154865	chr12	73989837	rs1154865	Breast cancer	1	9	1	10	0.284071	0.167897	NA	1.85266	8.98501	0	0	0	#N/A	#N/A	NA
Fragment 1349	rs1155705	chr3	30686414	rs12493607	Breast cancer	201	362	159	346	-0.014958	0.934531	0.965528	96.2753	76.5366	232.108	245.675	1.32141	0.131486	0.543396	Inactive
Fragment 1350	rs1155708	chr3	30686740	rs12493607	Breast cancer	39	99	44	108	0.22886	0.380279	0.577446	24.5266	19.196	52.727	78.1598	1.92901	0.0791587	0.45108	Inactive
Fragment 1351	rs11557466	chr17	38024626	rs8067378	Cervical cancer	5935	6157	4786	3323	-0.97232	2.19e-05	0.000256498	5623.11	2470.43	3810.9	1562.12	0.933044	0.0739955	0.443538	NRE
Fragment 1352	rs11557467	chr17	38028634	rs8067378	Cervical cancer	2	7	2	5	0.0752962	0.702812	NA	3.70531	4.54718	0	0.938217	Inf	#N/A	#N/A	NA
Fragment 1353	rs1156094	chr3	108707655	rs4855695	Colorectal cancer (diet interaction)	3	8	6	9	-0.0199873	0.932187	NA	8.55797	8.0468	0	0	0	#N/A	#N/A	NA
Fragment 1354	rs1156287	chr17	53076799	rs6504950	Breast cancer	1	21	4	15	0.399339	0.106993	NA	0	0.397157	4.85266	15.518	0	#N/A	#N/A	NA
Fragment 1355	rs1156601	chr15	46643583	rs4775302	Prostate cancer	131	339	117	298	0.312819	0.102089	0.237984	185.087	211.433	39.7584	69.1805	1.51121	0.0652008	0.423214	Inactive
Fragment 1356	rs11568535	chr12	100806715	rs12296850	Squamous cell carcinoma	968	1920	769	1654	0.0400838	0.741309	0.856636	1131.22	1164.61	442.333	458.063	1.00596	0.968627	1	Inactive
Fragment 1357	rs11568818	chr11	102401661	rs11568818	Prostate cancer	164	481	131	380	0.48107	0.0068957	0.0315576	246.751	357.662	24.0845	36.412	1.03487	1	1	Inactive
Fragment 1358	rs11571456	chr12	1027449	rs12309274	Colorectal cancer	186	504	125	564	0.70158	0.000268923	0.00217988	275.331	490.642	0	0	0	NA	NA	PRE
Fragment 1359	rs11571475	chr12	1022352	rs12309274	Colorectal cancer	693	1491	576	1134	0.0366883	0.770792	0.873843	1141.66	1180.36	0	1.87643	Inf	NA	NA	Inactive
Fragment 1360	rs11571815	chr13	32968550	rs11571833	Breast cancer	22	34	24	15	-0.473001	0.0999605	NA	42.7584	21.6192	0	0	0	#N/A	#N/A	NA
Fragment 1361	rs11571833	chr13	32972626	rs11571833	Breast cancer	82	164	71	122	-0.0883789	0.699843	0.831084	139.918	129.664	0	0	0	NA	NA	Inactive
Fragment 1362	rs1157669	chr11	34417870	rs1535	Colorectal cancer	466	1152	443	770	0.0519883	0.71824	0.842967	194.055	191.793	636.871	669.973	1.0627	0.602607	0.895768	Inactive
Fragment 1363	rs11576866	chr1	10414432	rs17401966	Hepatocellular carcinoma	0	1	0	1	0.0418189	0.557868	NA	0	0.938217	0	0	0	#N/A	#N/A	NA
Fragment 1364	rs11579300	chr1	165839732	rs4657482	Testicular germ cell tumor	168	361	142	340	0.159929	0.386983	0.583327	178.381	203.236	63.2536	76.3236	1.0577	0.842567	0.988484	Inactive
Fragment 1365	rs11579490	chr1	222050467	rs6691170	Colorectal cancer	569	1263	506	1098	0.124897	0.338324	0.536223	973.487	1075.99	2	1.62318	0.90432	NA	NA	Inactive
Fragment 1366	rs11582702	chr1	160727986	rs12068654	Cervical cancer	0	0	0	0	NA	NA	NA	0	0	0	0	0	#N/A	#N/A	NA
Fragment 1367	rs11592565	chr10	21884471	rs1243180	Ovarian cancer	2	12	3	14	0.276858	0.24193	NA	4.70531	12.3407	0	0	0	#N/A	#N/A	NA
Fragment 1368	rs11595238	chr10	101930409	rs11595238	Response to radiotherapy in cancer (late toxicity)	111	156	80	131	-0.334996	0.133894	0.287706	174.645	130.274	0	0.938217	Inf	NA	NA	Inactive
Fragment 1369	rs11595324	chr10	101979418	rs11595238	Response to radiotherapy in cancer (late toxicity)	24	33	5	24	0.000618232	0.998254	NA	25.4637	25.2973	0	0	0	#N/A	#N/A	NA
Fragment 1370	rs1159782	chr9	5078117	rs10974944	Myeloproliferative neoplasms	39	62	28	46	-0.202547	0.464023	NA	60.4009	48.321	0.852655	1.19147	1.24744	#N/A	#N/A	NA
Fragment 1371	rs1159918	chr4	100243009	rs1042026	Esophageal cancer (alcohol interaction)	937	2076	772	1546	0.0691625	0.563526	0.740472	190.14	198.015	1328.51	1378.6	0.995699	1	1	Inactive
Fragment 1372	rs1160267	chr8	23529521	rs1512268	Prostate cancer	1327	2318	1065	1918	-0.170349	0.137154	0.292603	1101.05	1054.19	1056.23	865.784	0.85668	0.0142484	0.206679	Inactive
Fragment 1373	rs11605083	chr11	15355246	rs11605083	Prostate cancer (gene x gene interaction)	978	2735	898	2012	0.308864	0.00807358	0.0353362	1112.17	1406.86	598.787	734.451	0.968449	0.657722	0.920086	Inactive
Fragment 1374	rs11605756	chr11	42952556	rs4129601	Methotrexate phramacokinetics (acute lymphoblastic leukemia)	369	814	334	597	-0.00981562	0.946632	0.971478	642.925	639.91	3	0.794315	0.335134	NA	NA	Inactive
Fragment 1375	rs11605862	chr11	15353334	rs11605083	Prostate cancer (gene x gene interaction)	703	1424	640	1184	-0.0472208	0.704303	0.83444	792.695	841.103	440.722	358.75	0.767687	0.00251054	0.0708102	Inactive
Fragment 1376	rs11607264	chr11	42990137	rs4129601	Methotrexate phramacokinetics (acute lymphoblastic leukemia)	862	1541	653	1306	-0.0835254	0.513048	0.700724	1321.41	1266.43	65.5797	47.5267	0.758948	0.179937	0.600699	Inactive
Fragment 1377	rs11608269	chr12	73991711	rs1154865	Breast cancer	46	159	57	93	0.184158	0.467176	0.658806	84.1062	96.5384	12.1159	16.531	1.22562	0.690335	0.934448	Inactive
Fragment 1378	rs11609872	chr12	116975386	rs2089222	Acute lymphoblastic leukemia (childhood)	2181	4448	1873	3572	-0.0222282	0.829465	0.907654	3453.1	3404.97	192.466	205.959	1.08801	0.439331	0.806731	Inactive
Fragment 1379	rs11613298	chr12	94532765	rs11613298	Breast cancer	1382	3053	1239	2332	0.0249763	0.820324	0.903264	2294.6	2299.98	115.212	155.64	1.35348	0.0174473	0.230625	Inactive
Fragment 1380	rs11617518	chr13	24290267	rs753955	Lung cancer	5123	9072	4413	5874	-0.359965	0.00182784	0.0104904	6612.96	4906.31	1983.45	1637.34	1.11274	0.00561238	0.12472	Inactive
Fragment 1381	rs11617764	chr13	66448080	rs1585440	Pancreatic cancer	15	21	9	15	-0.161444	0.56393	NA	20.7898	15.2647	1	1.19147	1.38742	#N/A	#N/A	NA
Fragment 1382	rs11621276	chr14	68996466	rs999737	Breast cancer	75	217	57	198	0.533423	0.0175517	0.0649104	111.833	171.803	9.11593	20.9688	1.51745	NA	NA	Inactive
Fragment 1383	rs11622887	chr14	95942447	rs11622887	Response to irinotecan and platinum-based chemotherapy in non-small-cell lung cancer	6227	16668	5264	12163	0.303347	0.00241365	0.0133277	5947.6	7282.17	4352.19	5487.19	1.02984	0.278125	0.700159	Inactive
Fragment 1384	rs11623717	chr14	54414132	rs4444235	Colorectal cancer	73	142	58	76	-0.221395	0.375231	0.572857	62.8429	57.2369	40.4323	35.0478	0.967259	1	1	Inactive
Fragment 1385	rs11624097	chr14	68986036	rs999737	Breast cancer	568	1093	508	809	-0.181899	0.172104	0.341511	957.96	832.002	24.9372	34.1787	1.56556	0.111084	0.51313	Inactive
Fragment 1386	rs11624164	chr14	68986157	rs999737	Breast cancer	774	1356	657	1001	-0.278105	0.0275286	0.0911133	1251.55	1018.76	52.5797	46.9166	1.08952	0.682495	0.93051	Inactive
Fragment 1387	rs11624333	chr14	68979835	rs999737	Breast cancer	1833	3294	1621	2796	-0.179444	0.0944745	0.225252	2942.96	2616.21	166.823	126.417	0.848827	0.186474	0.611389	Inactive
Fragment 1388	rs11628293	chr14	69037320	rs999737	Breast cancer	1288	3517	1069	2654	0.363274	0.00109169	0.00690736	2143.84	2787.49	3.70531	2.81465	0.57704	NA	NA	PRE
Fragment 1389	rs11628885	chr14	68724790	rs2588809	Breast cancer	111	331	117	218	0.204424	0.316479	0.513269	210.645	246.595	0	0.397157	0	NA	NA	Inactive
Fragment 1390	rs11630906	chr15	58671386	rs539901	Non-small cell lung cancer	11	7	7	5	-0.41053	0.105352	NA	15.3792	5.4854	0	0	0	#N/A	#N/A	NA
Fragment 1391	rs11632260	chr15	56601818	rs11636802	Chronic lymphocytic leukemia	6	5	6	3	-0.30825	0.177208	NA	9.11593	2.52685	1	1.08212	2.73861	#N/A	#N/A	NA
Fragment 1392	rs11636793	chr15	56775521	rs11636802	Chronic lymphocytic leukemia	195	631	182	510	0.535228	0.00110298	0.00695765	338.152	481.915	8.26328	27.2774	2.36455	NA	NA	PRE
Fragment 1393	rs11636802	chr15	56775597	rs11636802	Chronic lymphocytic leukemia	216	660	185	624	0.62155	0.000160505	0.0014384	347.352	539.785	12.1159	30.5237	1.65918	0.151903	0.570505	PRE
Fragment 1394	rs11637630	chr15	78899719	rs8042374	Lung cancer	167	291	123	185	-0.258858	0.200046	0.378154	130.328	117.432	115.686	89.3953	0.852794	0.448042	0.809921	Inactive
Fragment 1395	rs11637980	chr15	97002653	rs11637980	Prostate cancer (gene x gene interaction)	37	97	45	86	0.102729	0.695414	0.827747	59.5797	54.7446	16.9686	29.9136	1.91738	0.0829227	0.455695	Inactive
Fragment 1396	rs11638060	chr15	56742900	rs11636802	Chronic lymphocytic leukemia	3	7	3	8	0.0576467	0.792171	NA	4.70531	7.10858	0.852655	0	0	#N/A	#N/A	NA
Fragment 1397	rs11638872	chr15	56676818	rs11636802	Chronic lymphocytic leukemia	218	512	198	494	0.250468	0.141236	0.298508	354.91	434.181	26.9686	32.1526	0.969473	1	1	Inactive
Fragment 1398	rs11642579	chr16	50132080	rs8046148	Testicular germ cell tumor	1	7	2	3	0.0708167	0.69346	NA	1	4.00612	1.85266	0.397157	0	#N/A	#N/A	NA
Fragment 1399	rs11642841	chr16	53845487	rs17817449	Breast cancer	816	1052	671	983	-0.511372	0.000117884	0.00112705	1336.27	925.496	4.55797	2.16424	0.577861	NA	NA	NRE
Fragment 1400	rs11644424	chr16	83326059	rs11644424	Adverse response to chemotherapy in breast cancer (alopecia) (cyclophosphamide+doxorubicin+/-5FU)	467	1164	421	949	0.22868	0.0865892	0.211544	150.065	197.29	644.893	755.662	0.892515	0.366601	0.762837	Inactive
Fragment 1401	rs11648663	chr16	89466307	rs3096299	Multiple myeloma (IgH translocation)	662	1114	559	733	-0.39688	0.00458327	0.0227397	463.333	329.93	624.335	461.792	1.03878	0.705251	0.940145	Inactive
Fragment 1402	rs11649338	chr16	74471420	rs10871290	Breast cancer	499	699	440	524	-0.590899	3e-05	0.000336509	368.089	243.695	489.417	303.47	0.934572	0.544307	0.86081	NRE
Fragment 1403	rs11650087	chr17	47362923	rs11650494	Prostate cancer	561	938	437	703	-0.272779	0.0499236	0.141061	911.634	749.146	1	0.397157	0	NA	NA	Inactive
Fragment 1404	rs11650494	chr17	47345186	rs11650494	Prostate cancer	3591	11413	3104	8368	0.530773	1.58e-07	3.46e-06	6010.76	8837.92	11.4106	17.7168	1.11296	0.851512	0.991353	PRE
Fragment 1405	rs11650886	chr17	47449193	rs11650494	Prostate cancer	510	1091	494	745	-0.142926	0.314057	0.51055	912.886	818.597	1	2.41749	2.22856	NA	NA	Inactive
Fragment 1406	rs11650889	chr17	25410734	rs4795519	Chronic myeloid leukemia	6470	9883	5206	6566	-0.503123	9.57e-06	0.000125117	4737	3505.32	5724.31	3755.44	0.886604	8.84e-05	0.00810333	NRE
Fragment 1407	rs11651630	chr17	25478681	rs4795519	Chronic myeloid leukemia	12	94	6	58	1.06563	0.000200414	NA	3.70531	24.0367	9.96859	35.0421	0.587478	#N/A	#N/A	NA
Fragment 1408	rs11651755	chr17	36099840	rs4430796	Prostate cancer	517	927	479	860	-0.146781	0.2945	0.491739	264.046	220.866	643.103	592.838	1.10162	0.390636	0.779854	Inactive
Fragment 1409	rs11652017	chr17	25410639	rs4795519	Chronic myeloid leukemia	5969	8886	4811	6070	-0.523563	2.16e-06	3.47e-05	4414.79	3201.73	5181.84	3411.88	0.907871	0.0026126	0.0727559	NRE
Fragment 1410	rs11653183	chr17	25411141	rs4795519	Chronic myeloid leukemia	2532	5553	2090	3525	-0.0472817	0.700129	0.831167	1824.46	1723.96	2304.86	2255.33	1.03507	0.446548	0.808838	Inactive
Fragment 1411	rs11653310	chr17	33893378	rs2840044	Response to radiotherapy in cancer (late toxicity)	869	1583	782	1422	-0.130311	0.292348	0.489903	1110.91	968.447	390.963	397.528	1.16821	0.065534	0.423214	Inactive
Fragment 1412	rs11653494	chr17	25342455	rs4795519	Chronic myeloid leukemia	95	231	103	176	0.0172792	0.935427	0.965825	73.1062	69.7964	109.896	115.009	1.09	0.748459	0.958269	Inactive
Fragment 1413	rs11654238	chr17	25502405	rs4795519	Chronic myeloid leukemia	5	29	2	16	0.451935	0.0840173	NA	3.55797	7.47119	2.70531	11.6212	2.21135	#N/A	#N/A	NA
Fragment 1414	rs11654544	chr17	25465768	rs4795519	Chronic myeloid leukemia	21	37	12	24	-0.0581941	0.83946	NA	9.96859	17.1066	19.9372	10.5736	0.330238	#N/A	#N/A	NA
Fragment 1415	rs11654964	chr17	32989538	rs11654964	Lobular breast cancer (menopausal hormone therapy interaction)	3745	6970	3247	5441	-0.176463	0.0740664	0.188708	1918.62	1651.52	4245.62	3795.78	1.03852	0.354059	0.756487	Inactive
Fragment 1416	rs11656535	chr17	47425588	rs11650494	Prostate cancer	272	355	204	216	-0.668044	0.000327856	0.00258437	424.512	250.751	1	0	0	NA	NA	NRE
Fragment 1417	rs11657456	chr17	25378127	rs4795519	Chronic myeloid leukemia	15	55	21	44	0.238907	0.403755	NA	10.4106	14.3956	23.3792	29.2689	0.90186	#N/A	#N/A	NA
Fragment 1418	rs11658063	chr17	36103872	rs7501939	Prostate cancer	3991	7173	3165	4169	-0.342975	0.0106054	0.0438112	2146.21	1558.62	4254.2	3415.34	1.10503	0.0138794	0.204473	Inactive
Fragment 1419	rs11658274	chr17	25373048	rs4795519	Chronic myeloid leukemia	215	505	186	471	0.2584	0.127963	0.278666	167.529	208.537	196.087	238.278	0.976098	0.887545	0.998456	Inactive
Fragment 1420	rs11658450	chr17	25410817	rs4795519	Chronic myeloid leukemia	5992	9836	4790	6363	-0.414445	0.000427524	0.00321267	4313.98	3413.09	5284.71	3740.88	0.894726	0.000398948	0.0205708	NRE
Fragment 1421	rs11658717	chr17	53076986	rs6504950	Breast cancer	1	16	3	15	0.380705	0.11187	NA	0	0.397157	3.85266	12.9911	0	#N/A	#N/A	NA
Fragment 1422	rs11659686	chr18	10898527	rs11080466	Non-small cell lung cancer	190	308	145	196	-0.372046	0.0568862	0.155887	239.72	186.296	39.9058	26.2355	0.839007	0.593552	0.892356	Inactive
Fragment 1423	rs11660192	chr18	20194159	rs11661542	Intracranial aneurysm	246	633	239	488	0.177753	0.265386	0.459767	158.181	163.733	287.014	345.281	1.15793	0.303485	0.719979	Inactive
Fragment 1424	rs11660602	chr18	20159556	rs11661542	Intracranial aneurysm	2442	4571	2298	3325	-0.272215	0.0121269	0.0486398	1515.75	1293.77	2695.67	2158.61	0.938219	0.182286	0.605843	Inactive
Fragment 1425	rs11661175	chr18	20195437	rs11661542	Intracranial aneurysm	291	711	271	439	0.00376117	0.982029	0.988556	176.413	127.799	327.741	347.905	1.45826	0.00706398	0.145694	Inactive
Fragment 1426	rs11661377	chr18	20195446	rs11661542	Intracranial aneurysm	278	659	252	404	-0.0217994	0.897851	0.946622	161.297	123.539	305.657	320.87	1.36156	0.0322862	0.31199	Inactive
Fragment 1427	rs11661464	chr18	20218126	rs11661542	Intracranial aneurysm	68	128	56	84	-0.185944	0.450204	0.642208	34.9372	27.8242	69.6328	62.0374	1.10657	0.760942	0.963853	Inactive
Fragment 1428	rs11661542	chr18	20223695	rs11661542	Intracranial aneurysm	44	108	45	78	0.0312575	0.903723	0.95009	31.6425	25.7636	50.8743	58.1406	1.39685	0.332198	0.742971	Inactive
Fragment 1429	rs11662668	chr18	20179381	rs11661542	Intracranial aneurysm	309	445	278	417	-0.405386	0.0127237	0.0504311	165.56	122.475	365.5	265.452	0.987884	0.94268	1	Inactive
Fragment 1430	rs11663246	chr18	10900614	rs11080466	Non-small cell lung cancer	475	781	440	618	-0.373654	0.00748492	0.0335252	676.862	497.26	151.328	128.098	1.15457	0.282831	0.706274	Inactive
Fragment 1431	rs11664030	chr18	20261639	rs11661542	Intracranial aneurysm	193	451	191	380	0.0940945	0.586147	0.757055	106.749	124.132	238.814	255.391	0.920776	0.632475	0.906873	Inactive
Fragment 1432	rs11665924	chr19	44286982	rs3760982	Breast cancer	5248	12333	4470	9637	0.162971	0.0911411	0.219677	922.518	1054.64	7684.56	8610.52	0.980298	0.685179	0.931274	Inactive
Fragment 1433	rs11666933	chr19	41862253	rs2241714	Colorectal cancer	406	401	287	341	-0.816535	7.16e-07	1.32e-05	417.396	239.798	204.814	96.5673	0.822302	0.190667	0.617471	NRE
Fragment 1434	rs11668070	chr19	38748913	rs8102476	Prostate cancer	92	180	87	144	-0.127302	0.563156	0.740239	53.9903	44.6027	104.749	100.758	1.15374	0.624665	0.904209	Inactive
Fragment 1435	rs11668840	chr19	17399625	rs2363956	Ovarian cancer	251	403	182	239	-0.396962	0.0362979	0.111492	226.077	154.466	163.381	128.334	1.15217	0.385921	0.778899	Inactive
Fragment 1436	rs11668987	chr19	47227821	rs11083846	Chronic lymphocytic leukemia	5827	13582	4568	9378	0.123484	0.264353	0.458414	9064.55	9848.23	15.1159	14.6891	0.920507	0.8565	0.993081	Inactive
Fragment 1437	rs11670473	chr19	47257481	rs11083846	Chronic lymphocytic leukemia	281	492	206	282	-0.313767	0.0914706	0.220059	442.038	345.166	0.852655	1.08212	1.28074	NA	NA	Inactive
Fragment 1438	rs11671104	chr19	22794686	rs11671104	Colorectal cancer (diet interaction)	303	769	274	597	0.214678	0.152186	0.314831	431.048	522.184	94.7487	99.2783	0.860551	0.344119	0.747838	Inactive
Fragment 1439	rs11672691	chr19	41985587	rs11672691	Prostate cancer	1057	3103	875	2238	0.433532	0.000211244	0.00182127	427.311	616.765	1318.16	1785.84	0.937787	0.384626	0.778121	PRE
Fragment 1440	rs11673591	chr19	41985931	rs11672691	Prostate cancer	1646	7888	1360	5460	1.08831	4.18e-22	1.15e-19	623.398	1764.29	2063.67	4168.81	0.713394	2.22e-10	1.221e-07	PRE
Fragment 1441	rs11673604	chr19	18540988	rs4808801	Breast cancer	658	1649	559	1015	0.0969369	0.499369	0.690095	907.644	994.06	205.287	199.023	0.886792	0.273617	0.696912	Inactive
Fragment 1442	rs11674517	chr2	111903832	rs1439287	Chronic lymphocytic leukemia	31	66	28	60	0.0598698	0.828232	NA	30.6425	41.7881	23.7898	16.8879	0.525843	#N/A	#N/A	NA
Fragment 1443	rs11674815	chr2	150454194	rs7578361	Acute lymphoblastic leukemia (childhood)	750	1315	646	926	-0.316002	0.0149612	0.0570459	244.224	203.104	998.625	781.822	0.940921	0.594356	0.892539	Inactive
Fragment 1444	rs11679180	chr2	229642422	rs11679180	Endometrial cancer	181	340	164	250	-0.213358	0.244569	0.436226	223.435	186.36	89.3381	81.1241	1.09099	0.648058	0.915343	Inactive
Fragment 1445	rs11680630	chr2	150433128	rs7578361	Acute lymphoblastic leukemia (childhood)	5	11	3	8	0.0515384	0.82638	NA	4.26328	1.19147	3	7.50574	8.9635	#N/A	#N/A	NA
Fragment 1446	rs11680689	chr2	218297700	rs16857609	Breast cancer	90	159	81	143	-0.147303	0.511324	0.699558	80.3695	71.339	75.5168	67.3041	0.99335	1	1	Inactive
Fragment 1447	rs11681497	chr2	242344333	rs757978	Chronic lymphocytic leukemia	8	37	9	33	0.437561	0.124741	NA	14.8212	31.3583	1	0.794315	0.491856	#N/A	#N/A	NA
Fragment 1448	rs11684885	chr2	46533552	rs7579899	Renal cell carcinoma	409	1409	363	1101	0.65118	9.95e-07	1.73e-05	636.777	1043.33	70.1062	79.7944	0.698149	0.0360769	0.327972	PRE
Fragment 1449	rs11687639	chr2	235605915	rs6736997	Pancreatic cancer	705	1304	635	1037	-0.19484	0.119353	0.26464	880.591	748.593	330.299	308.259	1.09777	0.325853	0.737586	Inactive
Fragment 1450	rs11688246	chr2	85705677	rs11688246	Estradiol plasma levels (breast cancer)	1245	2234	1004	1648	-0.213617	0.0694612	0.180449	1983.6	1722.66	1.70531	1.62318	1.15143	NA	NA	Inactive
Fragment 1451	rs11689011	chr2	46541176	rs7579899	Renal cell carcinoma	748	1461	622	1223	-0.0312213	0.801686	0.892624	1084.53	1052.41	158.729	173.679	1.12861	0.31682	0.730034	Inactive
Fragment 1452	rs11689496	chr2	242426399	rs757978	Chronic lymphocytic leukemia	1784	2846	1541	2540	-0.291726	0.00905937	0.0387873	2890.46	2329.19	136.328	132.006	1.20433	0.147524	0.56444	Inactive
Fragment 1453	rs116909374	chr14	36738361	rs116909374	Thyroid cancer	694	2574	578	1843	0.743512	1.62e-09	6.04e-08	1155.77	1967.82	2	2.27359	0.58753	NA	NA	PRE
Fragment 1454	rs1169146	chr14	36632769	rs944289	Thyroid cancer	35	54	22	62	0.0311214	0.911616	NA	32.9058	21.4005	18.9372	32.2563	2.62114	#N/A	#N/A	NA
Fragment 1455	rs1169151	chr14	36640601	rs944289	Thyroid cancer	54	128	54	87	-0.0223546	0.928702	0.96363	76.5482	52.6207	23.4951	44.0962	2.76448	0.000990566	0.0391481	Inactive
Fragment 1456	rs11695768	chr2	69195554	rs4254535	Lung cancer	278	672	246	487	0.119088	0.449031	0.64177	338.889	369.22	129.623	155.571	1.10233	0.527721	0.855933	Inactive
Fragment 1457	rs11700899	chr21	43780426	rs1547374	Pancreatic cancer	2624	5483	2259	3851	-0.079812	0.464205	0.655871	3412.98	3233.53	1009.36	939.408	0.982133	0.737592	0.954507	Inactive
Fragment 1458	rs11701981	chr21	43781818	rs1547374	Pancreatic cancer	2226	3366	1809	2504	-0.452151	3.53e-05	0.000386272	2855.65	2044.64	772.548	585.764	1.0587	0.36783	0.763211	NRE
Fragment 1459	rs11704416	chr22	40436973	rs11704416	Prostate cancer	1242	2733	1002	2202	0.127188	0.261547	0.455466	1855.09	2041.77	166.002	182.325	0.995983	1	1	Inactive
Fragment 1460	rs11705409	chr22	40496656	rs9623117	Prostate cancer	318	509	281	335	-0.479432	0.00366828	0.0189169	496.533	339.634	46.0531	32.9124	1.04858	0.904756	1	Inactive
Fragment 1461	rs11705957	chr3	47443262	rs8180040	Colorectal cancer	922	1514	765	1318	-0.240598	0.0497299	0.140668	580.345	460.423	947.982	840.821	1.11851	0.159088	0.578186	Inactive
Fragment 1462	rs11706540	chr3	189641053	rs710521	Urinary bladder cancer	49	149	52	146	0.416546	0.0877509	0.213504	86.3695	119.372	7.41062	18.2578	1.85363	NA	NA	Inactive
Fragment 1463	rs11707049	chr3	1514935	rs6763848	Prostate cancer (gene x gene interaction)	1814	3514	1543	2577	-0.148374	0.175708	0.346261	1201.71	1126.5	1838.69	1555.76	0.903238	0.0591874	0.407763	Inactive
Fragment 1464	rs11708451	chr3	47198826	rs8180040	Colorectal cancer	36	79	26	47	0.00134545	0.996125	NA	23.9372	25.5506	31.9058	30.0632	0.866506	#N/A	#N/A	NA
Fragment 1465	rs11708501	chr3	172843082	rs11720607	Prostate cancer (gene x gene interaction)	626	906	599	935	-0.377329	0.0102299	0.0425326	1118.94	852.655	0.852655	0.54106	1.31165	NA	NA	Inactive
Fragment 1466	rs11709840	chr3	169570241	rs1920116	Glioma (high-grade)	373	787	312	474	-0.133174	0.415557	0.609142	16.1159	18.8046	482.797	413.707	0.722064	0.389623	0.779002	Inactive
Fragment 1467	rs11710013	chr3	47296921	rs8180040	Colorectal cancer	788	1253	641	1072	-0.283065	0.0256475	0.0862038	759.905	590.553	521.492	445.785	1.10079	0.270776	0.692951	Inactive
Fragment 1468	rs11710121	chr3	47351501	rs8180040	Colorectal cancer	56	101	45	89	-0.0645292	0.799245	0.891163	47.0217	52.4711	41.169	35.0018	0.772732	0.446833	0.808858	Inactive
Fragment 1469	rs11710255	chr3	27145591	rs653465	Breast cancer (early onset)	1171	2514	1048	2021	0.021375	0.848474	0.920563	414.49	397.476	1585.06	1649.97	1.08556	0.307257	0.721379	Inactive
Fragment 1470	rs11710322	chr3	47331136	rs8180040	Colorectal cancer	398	821	343	785	0.112218	0.450313	0.642208	303.92	311.137	370.026	431.758	1.14118	0.237756	0.662666	Inactive
Fragment 1471	rs11711265	chr3	47558448	rs8180040	Colorectal cancer	140	123	136	131	-0.923447	2.01e-05	0.000238534	104.78	39.8771	145.739	75.4143	1.34736	0.207818	0.636483	NRE
Fragment 1472	rs11711824	chr3	47468261	rs8180040	Colorectal cancer	2507	6770	2235	4782	0.256041	0.0176127	0.0649104	2668.68	3178.26	1625.56	1993.16	1.0294	0.496758	0.839486	Inactive
Fragment 1473	rs11712445	chr3	47434552	rs8180040	Colorectal cancer	10	23	9	28	0.174855	0.534597	NA	9.26328	12.2314	8.26328	9.49152	0.847543	#N/A	#N/A	NA
Fragment 1474	rs11712716	chr3	47193432	rs8180040	Colorectal cancer	31	51	26	33	-0.27261	0.334964	NA	25.2319	21.2566	25.2005	14.4359	0.669877	#N/A	#N/A	NA
Fragment 1475	rs11713863	chr3	1513667	rs6763848	Prostate cancer (gene x gene interaction)	46	181	57	161	0.556309	0.0205608	0.0730608	38.9058	84.7216	55.6111	71.7476	0.591151	0.0514123	0.386031	Inactive
Fragment 1476	rs11713944	chr3	108715012	rs4855695	Colorectal cancer (diet interaction)	567	873	542	771	-0.410533	0.00275402	0.0149612	956.349	689.215	52.727	47.8548	1.25644	0.299383	0.717089	Inactive
Fragment 1477	rs11714373	chr3	47214817	rs8180040	Colorectal cancer	0	0	0	0	NA	NA	NA	0	0	0	0	0	#N/A	#N/A	NA
Fragment 1478	rs11716508	chr3	145067700	rs345013	Prostate cancer	62	87	45	64	-0.367434	0.154999	0.31877	85.0434	62.5036	12.8212	5.59475	0.624413	0.460844	0.816054	Inactive
Fragment 1479	rs11716763	chr3	47518266	rs8180040	Colorectal cancer	2082	4225	1701	3364	-0.00129738	0.990219	0.994208	1302.25	1302.38	2090.58	2067.25	0.988522	0.822079	0.981845	Inactive
Fragment 1480	rs11717389	chr3	169566247	rs1920116	Glioma (high-grade)	685	1338	573	982	-0.122869	0.340659	0.538929	142.918	103.25	980.803	916.448	1.2962	0.0667993	0.424604	Inactive
Fragment 1481	rs11717986	chr3	112484735	rs1002979	Prostate cancer (gene x gene interaction)	526	1071	498	903	-0.0572832	0.668683	0.810923	503.859	461.372	436.079	437.405	1.09573	0.350088	0.752421	Inactive
Fragment 1482	rs11718110	chr3	187649905	rs6773854	B cell non-Hodgkin lymphoma	478	946	399	793	-0.0147083	0.914823	0.956034	534.85	572.404	263.456	216.492	0.768302	0.0186374	0.23978	Inactive
Fragment 1483	rs11718876	chr3	86844152	rs9757252	Prostate cancer (gene x gene interaction)	6	14	4	11	0.0815959	0.74527	NA	0	4.54718	7.41062	6.96468	0	#N/A	#N/A	NA
Fragment 1484	rs11719455	chr3	194900432	rs2131877	Non-small cell lung cancer	2254	7798	1965	6377	0.718533	8.28e-13	6.03e-11	2509.64	4171.52	1265.03	2094.8	0.996375	0.94778	1	PRE
Fragment 1485	rs11719877	chr3	47425473	rs8180040	Colorectal cancer	495	1015	393	853	0.067331	0.625228	0.780777	466.038	484.684	318.826	322.804	0.972879	0.798541	0.976113	Inactive
Fragment 1486	rs11720607	chr3	172843277	rs11720607	Prostate cancer (gene x gene interaction)	720	1039	675	1059	-0.378365	0.00770761	0.0342585	1260.53	955.036	6.70531	0.938217	0.188738	NA	NA	Inactive
Fragment 1487	rs117214	chr21	30720834	rs372883	Pancreatic cancer	1493	3062	1316	2501	-0.020525	0.849463	0.921127	1607.88	1513.71	844.349	854.9	1.07591	0.227896	0.65459	Inactive
Fragment 1488	rs11724023	chr4	95558854	rs12500426	Prostate cancer	258	367	218	296	-0.477583	0.00490026	0.0240194	216.698	157.989	210.024	133.848	0.876534	0.403603	0.787634	Inactive
Fragment 1489	rs11724892	chr4	84453788	rs1494961	Upper aerodigestive tract cancers	0	0	0	0	NA	NA	NA	0	0	0	0	0	#N/A	#N/A	NA
Fragment 1490	rs11727498	chr4	104100987	rs2720460	Testicular germ cell tumor	37	83	43	79	0.00801467	0.975934	0.986017	54.8743	58.0256	18.6739	15.9497	0.799767	0.69921	0.937468	Inactive
Fragment 1491	rs11728733	chr4	84428503	rs1494961	Upper aerodigestive tract cancers	657	685	614	548	-0.993126	1.84e-13	1.48e-11	455.459	233.414	696.915	324.963	0.910606	0.371924	0.766375	NRE
Fragment 1492	rs11732687	chr4	95555833	rs12500426	Prostate cancer	44	90	31	78	0.115566	0.663469	0.808279	47.5797	51.5271	20.9372	26.0225	1.14182	0.726608	0.952266	Inactive
Fragment 1493	rs11733615	chr4	104157164	rs4699052	Testicular germ cell tumor	4	4	0	8	0.0804427	0.665532	NA	0.852655	0.794315	2.55797	5.12279	1.58108	#N/A	#N/A	NA
Fragment 1494	rs11738172	chr5	80715108	rs7732320	Glioblastoma	40	106	45	92	0.150074	0.561597	0.73901	79.1062	90.938	0	0	0	NA	NA	Inactive
Fragment 1495	rs11743862	chr5	97090647	rs10515260	Estradiol plasma levels (breast cancer)	833	1639	635	1354	0.0259403	0.837356	0.91212	1316.18	1344.53	3.55797	2.924	0.733917	NA	NA	Inactive
Fragment 1496	rs11744604	chr5	141676198	rs4624820	Testicular germ cell tumor	1547	3608	1366	2733	0.105307	0.330332	0.528546	2503.68	2683.12	139.918	168.349	1.11992	0.348055	0.75096	Inactive
Fragment 1497	rs11744608	chr5	141676257	rs4624820	Testicular germ cell tumor	1566	3756	1407	2835	0.129723	0.230512	0.417809	2544.02	2796.18	150.181	170.732	1.03726	0.773743	0.968095	Inactive
Fragment 1498	rs11745100	chr5	10453133	rs1092913	Breast cancer	3658	7529	3210	4942	-0.156418	0.173485	0.343722	4906.46	4439.63	1334.6	1139.69	0.943536	0.204837	0.633801	Inactive
Fragment 1499	rs11750738	chr5	172942879	rs6869841	Prostate cancer	590	1317	532	1074	0.0790522	0.536031	0.718148	875.622	900.607	148.623	190.09	1.23966	0.075317	0.447026	Inactive
Fragment 1500	rs11753081	chr6	20705590	rs2206734	Ileal carcinoids	4	23	6	9	0.16133	0.527199	NA	1.85266	1.87643	7.55797	12.1277	1.47432	#N/A	#N/A	NA
Fragment 1501	rs11755713	chr6	34962019	rs847845	Non-small cell lung cancer	907	1532	735	1161	-0.281167	0.022338	0.0775207	271.362	222.15	1199.94	902.984	0.918623	0.419233	0.797368	Inactive
Fragment 1502	rs11756149	chr6	51634608	rs10498792	Prostate cancer	0	0	0	0	NA	NA	NA	0	0	0	0	0	#N/A	#N/A	NA
Fragment 1503	rs11756285	chr6	51689516	rs10498792	Prostate cancer	28	38	21	46	-0.112496	0.693249	NA	41.0217	36.9128	2.85266	3.06791	1.10675	#N/A	#N/A	NA
Fragment 1504	rs11756683	chr6	51635011	rs10498792	Prostate cancer	0	0	0	0	NA	NA	NA	0	0	0	0	0	#N/A	#N/A	NA
Fragment 1505	rs11756701	chr6	51634964	rs10498792	Prostate cancer	0	0	0	0	NA	NA	NA	0	0	0	0	0	#N/A	#N/A	NA
Fragment 1506	rs1175739	chr18	24567239	rs1436904	Breast cancer	68	172	59	125	0.166698	0.477254	0.668501	55.285	59.4012	60.6956	74.2688	1.13031	0.702291	0.937714	Inactive
Fragment 1507	rs1175744	chr18	24589003	rs1436904	Breast cancer	198	328	156	225	-0.326306	0.081819	0.2031	187.466	143.674	129.654	101.621	1.01888	0.931362	1	Inactive
Fragment 1508	rs1175745	chr18	24587049	rs1436904	Breast cancer	664	1236	562	1106	-0.0616044	0.636498	0.78876	606.188	607.982	501.891	466.092	0.925267	0.388744	0.779002	Inactive
Fragment 1509	rs11759550	chr6	131616133	rs4629710	Multiple myeloma (IgH translocation)	3059	7856	2635	5994	0.262532	0.00881805	0.0379284	5143.72	6226.21	9.55797	8.58786	0.743617	NA	NA	Inactive
Fragment 1510	rs11759731	chr6	131537075	rs4629710	Multiple myeloma (IgH translocation)	21	54	16	56	0.330796	0.245453	NA	33.9058	51.7458	0	0	0	#N/A	#N/A	NA
Fragment 1511	rs11760966	chr7	106732527	rs3752645	Bladder cancer (smoking interaction)	86	198	75	182	0.197018	0.371104	0.568919	146.328	169.967	1	0.938217	0.859238	NA	NA	Inactive
Fragment 1512	rs11763389	chr7	109013378	rs10277209	Prostate cancer (gene x gene interaction)	107	182	104	170	-0.219585	0.30591	0.502906	0	0	192.381	160.619	0	NA	NA	Inactive
Fragment 1513	rs11763970	chr7	97817321	rs6465657	Prostate cancer	126	221	130	265	-0.0514262	0.810127	0.898268	211.055	205.28	19.3792	14.7985	0.812955	0.596525	0.89357	Inactive
Fragment 1514	rs11764389	chr7	106723878	rs3752645	Bladder cancer (smoking interaction)	3	4	3	2	-0.12731	0.500175	NA	5.55797	2.67075	0	0	0	#N/A	#N/A	NA
Fragment 1515	rs11764933	chr7	97825188	rs6465657	Prostate cancer	1042	1743	945	1246	-0.408892	0.000764846	0.00516472	1540.52	1135.98	243.224	181.381	1.01041	0.95784	1	NRE
Fragment 1516	rs11764960	chr7	1950532	rs12699477	Testicular germ cell tumor	6642	13416	5441	8317	-0.169896	0.163031	0.329815	5453.94	4731.76	5221.43	4666.31	1.03007	0.301743	0.718176	Inactive
Fragment 1517	rs11765552	chr7	97822115	rs6465657	Prostate cancer	1456	2708	1243	1799	-0.268063	0.0285619	0.093571	2106.67	1745.31	353.268	277.833	0.950906	0.574956	0.882581	Inactive
Fragment 1518	rs11767753	chr7	106723467	rs3752645	Bladder cancer (smoking interaction)	292	485	228	437	-0.154493	0.347882	0.546328	473.417	423.579	0	0.397157	0	NA	NA	Inactive
Fragment 1519	rs11768309	chr7	97773812	rs6465657	Prostate cancer	3	3	5	15	0.0450358	0.841217	NA	7.55797	8.51305	0	0.794315	Inf	#N/A	#N/A	NA
Fragment 1520	rs11772066	chr7	106747441	rs3752645	Bladder cancer (smoking interaction)	672	1095	592	918	-0.316413	0.0136854	0.0532325	1125.19	897.775	5	0.794315	0.2507	NA	NA	Inactive
Fragment 1521	rs11773905	chr8	23511163	rs1512268	Prostate cancer	961	1835	745	1515	-0.0262106	0.830294	0.908035	783.306	767.933	754.011	744.184	1.00601	0.942262	1	Inactive
Fragment 1522	rs11774189	chr8	124717641	rs13258681	Prostate cancer (gene x gene interaction)	2582	4123	2148	3546	-0.292719	0.00568727	0.0271031	3250.44	2665.79	1017.16	821.544	0.985313	0.788487	0.973987	Inactive
Fragment 1523	rs11774736	chr8	38469671	rs7832232	Pancreatic cancer	536	827	477	646	-0.442428	0.0011729	0.00728936	615.335	423.821	3.70531	0.794315	0.362923	NA	NA	NRE
Fragment 1524	rs11776287	chr8	71326615	rs2926702	Non-small cell lung cancer	384	550	360	608	-0.317325	0.057136	0.156294	304.773	257.014	369.942	280.354	0.898178	0.384493	0.778121	Inactive
Fragment 1525	rs11776330	chr8	128378963	rs13281615	Breast cancer	1677	4374	1431	3235	0.268219	0.0131941	0.0518701	1131.43	1347	1665.22	2056.48	1.03684	0.498172	0.840045	Inactive
Fragment 1526	rs11777095	chr8	71244819	rs2926702	Non-small cell lung cancer	1	5	2	3	0.0358771	0.835146	NA	0.852655	1.58863	2	2.02034	0.552465	#N/A	#N/A	NA
Fragment 1527	rs11777532	chr8	128350608	rs1562430	Breast cancer	236	316	183	347	-0.280718	0.136465	0.291454	326.973	273.125	52.5482	32.6937	0.746118	0.246331	0.668498	Inactive
Fragment 1528	rs11778142	chr8	129183417	rs11780156	Breast cancer	968	1533	769	1261	-0.301619	0.0135971	0.0529956	803.127	685.905	716.284	520.819	0.851811	0.0401552	0.342587	Inactive
Fragment 1529	rs11778257	chr8	19634598	rs920590	Acute lymphoblastic leukemia (childhood)	107	654	109	341	0.98399	1.69e-06	2.8e-05	165.592	392.594	34.6425	45.8747	0.555668	0.0205613	0.252709	PRE
Fragment 1530	rs11779335	chr8	9587854	rs12545912	Multiple myeloma (hyperdiploidy)	202	533	211	381	0.11119	0.51952	0.705577	104.454	107.434	272.372	296.142	1.05762	0.747343	0.958017	Inactive
Fragment 1531	rs11780156	chr8	129194641	rs11780156	Breast cancer	864	1474	756	1214	-0.262989	0.0293697	0.095288	955.581	779.739	520.292	442.384	1.0418	0.628106	0.905092	Inactive
Fragment 1532	rs11780251	chr8	71299355	rs2926702	Non-small cell lung cancer	24	65	26	55	0.15467	0.580353	NA	30.9372	46.6576	15.5266	7.58054	0.333503	#N/A	#N/A	NA
Fragment 1533	rs11780609	chr8	71244706	rs2926702	Non-small cell lung cancer	0	5	2	0	0.00605834	0.962084	NA	0	1.58863	2	0.397157	0	#N/A	#N/A	NA
Fragment 1534	rs11780758	chr8	71245170	rs2926702	Non-small cell lung cancer	71	302	74	252	0.772278	0.000269208	0.00217991	67.9903	114.934	65.5482	138.252	1.23568	0.336981	0.74485	PRE
Fragment 1535	rs11780994	chr8	71299478	rs2926702	Non-small cell lung cancer	73	167	89	131	-0.113029	0.62472	0.780777	69.6956	87.1103	73.8429	42.6629	0.468858	0.00232758	0.0670829	Inactive
Fragment 1536	rs11781886	chr8	23540417	rs1512268	Prostate cancer	2514	5379	1990	2384	-0.170704	0.534175	0.716656	2028.15	1683.61	1740.44	1557.01	1.07761	0.124547	0.533425	Inactive
Fragment 1537	rs11782388	chr8	23525358	rs1512268	Prostate cancer	26	53	19	79	0.34429	0.224377	NA	16.2319	32.9067	24.9372	30.8864	0.604162	#N/A	#N/A	NA
Fragment 1538	rs11782652	chr8	82653644	rs11782652	Ovarian cancer	8	14	5	11	-0.0156285	0.951741	NA	11.8212	11.5119	0	0	0	#N/A	#N/A	NA
Fragment 1539	rs11783293	chr8	78958925	rs2219968	Prostate cancer (gene x gene interaction)	7	24	16	31	0.101431	0.71945	NA	11.558	13.5667	9.41062	12.1968	1.13961	#N/A	#N/A	NA
Fragment 1540	rs11786766	chr8	124716201	rs13258681	Prostate cancer (gene x gene interaction)	1387	2411	1223	1686	-0.352011	0.00279826	0.0151695	1915.3	1459.2	459.101	364.062	1.0409	0.610408	0.899631	Inactive
Fragment 1541	rs11788176	chr9	96829243	rs11789015	Esophageal adenocarcinoma	93	99	60	63	-0.695664	0.00529699	0.0255585	113.507	63.7354	24.7898	9.66997	0.713594	0.443599	0.807879	Inactive
Fragment 1542	rs11788963	chr9	5120157	rs10974944	Myeloproliferative neoplasms	39	162	47	108	0.457501	0.0699253	0.18147	75.5482	118.083	3.85266	3.49961	0.484856	NA	NA	Inactive
Fragment 1543	rs11789015	chr9	96716028	rs11789015	Esophageal adenocarcinoma	4590	13897	3790	9383	0.437588	7.58e-05	0.000767017	7295.76	9984.24	291.594	398.345	0.996048	0.968662	1	PRE
Fragment 1544	rs11789837	chr9	96817369	rs11789015	Esophageal adenocarcinoma	16	43	23	48	0.11881	0.678453	NA	26.5266	24.5721	9.11593	18.4765	2.13897	#N/A	#N/A	NA
Fragment 1545	rs11792531	chr9	5152203	rs10974944	Myeloproliferative neoplasms	3	17	6	16	0.228361	0.374314	NA	4.55797	11.5464	4	3.86222	0.432488	#N/A	#N/A	NA
Fragment 1546	rs11793659	chr9	5109707	rs10974944	Myeloproliferative neoplasms	54	96	30	116	0.256085	0.33448	0.531877	65.6328	88.4054	9.55797	11.5464	0.900543	NA	NA	Inactive
Fragment 1547	rs11793856	chr9	96714491	rs11789015	Esophageal adenocarcinoma	6074	27467	5007	14931	0.729155	0.00122439	0.00754862	9546.04	17694	316.415	646.563	1.10463	0.158709	0.577866	PRE
Fragment 1548	rs11794708	chr9	5023441	rs10974944	Myeloproliferative neoplasms	1038	2078	836	1654	-0.0109907	0.925513	0.962824	1513.12	1476.06	123.949	147.266	1.21513	0.128273	0.541652	Inactive
Fragment 1549	rs11794778	chr9	5023794	rs10974944	Myeloproliferative neoplasms	190	397	171	326	-0.00500552	0.977304	0.986607	312.625	308.397	20.3792	22.3042	1.11767	0.752176	0.960782	Inactive
Fragment 1550	rs11798651	chrX	51201595	rs5945572	Prostate cancer	796	1604	680	1418	0.0321061	0.795682	0.888629	1264.64	1311.96	79.1062	73.0716	0.890986	0.505099	0.844819	Inactive
Fragment 1551	rs11814448	chr10	22315843	rs11814448	Breast cancer	3	11	2	3	0.0619439	0.761674	NA	4.55797	5.99191	0	0	0	#N/A	#N/A	NA
Fragment 1552	rs11814703	chr10	123724289	rs10510102	Breast cancer	335	579	322	476	-0.301695	0.0486848	0.138523	521.154	418.502	79.9275	56.08	0.870518	0.461876	0.816868	Inactive
Fragment 1553	rs11818001	chr10	123644345	rs10510102	Breast cancer	198	429	190	363	0.0194643	0.910398	0.953216	317.478	328.065	33.9372	35.6177	1.02329	1	1	Inactive
Fragment 1554	rs11818735	chr10	123651987	rs10510102	Breast cancer	250	254	146	150	-0.826232	8.97e-05	0.000882277	272.826	132.271	31.0531	20.894	1.4	0.276746	0.699282	NRE
Fragment 1555	rs11819153	chr10	122101961	rs1078806	Breast cancer	737	1659	654	1356	0.103592	0.393901	0.588705	697.062	776.112	567.524	597.828	0.945675	0.480323	0.829009	Inactive
Fragment 1556	rs11820646	chr11	129461171	rs11820646	Breast cancer	2398	6096	1917	4965	0.342838	0.00108033	0.00685183	1151.8	1507.88	2716.21	3428.94	0.964464	0.440466	0.807448	PRE
Fragment 1557	rs1182168	chr18	24547243	rs1436904	Breast cancer	56	88	51	62	-0.382885	0.137388	0.292945	56.0217	34.2823	42.727	33.1311	1.26222	0.526136	0.855349	Inactive
Fragment 1558	rs11822754	chr11	58432879	rs948562	Lymphoma	20	65	22	23	0.000473205	0.998686	NA	26.0845	19.5989	10.9686	16.7843	1.98995	#N/A	#N/A	NA
Fragment 1559	rs11822830	chr11	129461016	rs11820646	Breast cancer	2120	6491	1744	5173	0.568356	3.61e-08	9.21e-07	993.772	1643.68	2473.93	3577.57	0.874444	0.00531511	0.122247	PRE
Fragment 1560	rs11824731	chr11	21895527	rs11026318	Multiple myeloma (hyperdiploidy)	51	140	41	147	0.491393	0.0475971	0.136433	84.4854	130.7	0	0	0	NA	NA	Inactive
Fragment 1561	rs11824782	chr11	21895763	rs11026318	Multiple myeloma (hyperdiploidy)	6	23	6	14	0.183874	0.490895	NA	10.1159	16.7095	0	0	0	#N/A	#N/A	NA
Fragment 1562	rs11825804	chr11	74378871	rs3824999	Colorectal cancer	12	35	11	16	0.0426458	0.880078	NA	20.3792	16.3123	0.852655	2.924	3.63371	#N/A	#N/A	NA
Fragment 1563	rs11829926	chr12	4425110	rs10849033	Acute lymphoblastic leukemia (childhood)	839	2173	747	1802	0.305316	0.009168	0.0391286	1300.96	1675.15	148.444	137.498	0.719071	0.00870024	0.164422	Inactive
Fragment 1564	rs11842799	chr13	73933263	rs1886449	Pancreatic cancer	295	458	220	380	-0.270207	0.104417	0.241847	234.456	205.659	230.224	171.774	0.84964	0.267113	0.6909	Inactive
Fragment 1565	rs1184360	chr18	24590250	rs1436904	Breast cancer	363	667	273	437	-0.201308	0.217054	0.400943	353.816	310.578	226.698	188.351	0.94278	0.660738	0.92235	Inactive
Fragment 1566	rs11845177	chr14	75286026	rs732765	Non-small cell lung cancer	32	26	24	45	-0.331373	0.247583	NA	16.5266	18.0391	10.3792	6.96468	0.666413	#N/A	#N/A	NA
Fragment 1567	rs11848377	chr14	37108518	rs2236007	Breast cancer	933	1747	788	1388	-0.135891	0.251295	0.443714	907.202	822.62	633.42	576.704	1.00457	0.970075	1	Inactive
Fragment 1568	rs11848835	chr14	43412126	rs11157317	Multiple myeloma (hyperdiploidy)	12	31	14	27	0.0657893	0.818228	NA	18.6739	22.0855	5.55797	4.83499	0.724288	#N/A	#N/A	NA
Fragment 1569	rs1185007	chr18	24584171	rs1436904	Breast cancer	60	192	75	123	0.14574	0.541469	0.722552	63.285	85.3144	60.8743	55.4699	0.66932	0.108648	0.510013	Inactive
Fragment 1570	rs11852589	chr15	48783058	rs1876206	Breast cancer	218	366	184	354	-0.136843	0.442633	0.636511	213.582	160.809	148.623	165.443	1.47106	0.0141765	0.206172	Inactive
Fragment 1571	rs11852952	chr15	46647512	rs4775302	Prostate cancer	739	1736	615	1439	0.215048	0.0785336	0.197164	922.224	1078.53	292.951	341.637	0.997398	1	1	Inactive
Fragment 1572	rs11853045	chr15	48799381	rs1876206	Breast cancer	87	240	72	174	0.303464	0.163849	0.330911	71.3695	96.8608	72.9589	89.1018	0.892698	0.657348	0.919953	Inactive
Fragment 1573	rs11853778	chr15	48887603	rs1876206	Breast cancer	6	20	6	19	0.222464	0.408644	NA	11.1159	11.0802	0	3.89677	Inf	#N/A	#N/A	NA
Fragment 1574	rs11853943	chr15	48779402	rs1876206	Breast cancer	1129	1342	903	973	-0.782923	3.15e-10	1.4e-08	1089.51	546.554	775.137	378.936	0.974492	0.775122	0.968712	NRE
Fragment 1575	rs11854077	chr15	47051884	rs16958536	Response to radiotherapy in cancer (late toxicity)	275	417	199	483	-0.0434648	0.816526	0.901987	219.488	204.422	139.328	163.025	1.25848	0.132413	0.543396	Inactive
Fragment 1576	rs11854144	chr15	48912623	rs1876206	Breast cancer	42	89	27	54	0.0230556	0.932816	NA	56.9589	51.3946	4.85266	12.3753	2.66187	#N/A	#N/A	NA
Fragment 1577	rs11854368	chr15	48913357	rs1876206	Breast cancer	93	186	100	134	-0.240024	0.277648	0.474626	164.623	128.513	13.6739	10.9708	1.00497	1	1	Inactive
Fragment 1578	rs11854914	chr15	48803214	rs1876206	Breast cancer	792	1575	674	1416	0.0285907	0.819658	0.903249	694.999	694.954	633.367	662.974	1.04741	0.562499	0.873814	Inactive
Fragment 1579	rs11854943	chr15	48861287	rs1876206	Breast cancer	8	35	23	51	0.214723	0.453974	NA	18.4106	15.2647	11.4106	25.6888	2.79247	#N/A	#N/A	NA
Fragment 1580	rs11855195	chr15	48760897	rs1876206	Breast cancer	255	617	233	543	0.225443	0.155854	0.319696	427.49	494.607	13.5266	14.1826	0.862762	0.70564	0.940474	Inactive
Fragment 1581	rs11855770	chr15	48839019	rs1876206	Breast cancer	1050	1473	864	1144	-0.531245	9.49e-06	0.00012427	964.803	674.474	768.4	509.555	0.950763	0.518416	0.850981	NRE
Fragment 1582	rs11855862	chr15	48839065	rs1876206	Breast cancer	864	1114	700	795	-0.686258	1.39e-07	3.11e-06	803.328	485.892	622.103	372.357	0.988174	0.896072	1	NRE
Fragment 1583	rs11856424	chr15	47051402	rs16958536	Response to radiotherapy in cancer (late toxicity)	21	69	22	32	0.1015	0.722546	NA	22.0845	23.4957	16.9686	21.2221	1.17921	#N/A	#N/A	NA
Fragment 1584	rs11857382	chr15	48845722	rs1876206	Breast cancer	50	104	49	78	-0.100547	0.693788	0.826702	66.4009	63.5915	23.3792	15.1899	0.674142	0.356433	0.757664	Inactive
Fragment 1585	rs1185795	chr18	24591247	rs1436904	Breast cancer	148	245	121	225	-0.165364	0.404571	0.599221	135.918	117.461	110.423	101.184	1.06713	0.779425	0.96969	Inactive
Fragment 1586	rs11858455	chr15	47111281	rs16958536	Response to radiotherapy in cancer (late toxicity)	3	4	4	0	-0.197309	0.269185	NA	5.70531	1.58863	0.852655	0	0	#N/A	#N/A	NA
Fragment 1587	rs11858610	chr15	48894610	rs1876206	Breast cancer	41	57	47	60	-0.395253	0.143776	NA	66.1376	44.0962	15.8212	11.0053	1.03104	#N/A	#N/A	NA
Fragment 1588	rs11858693	chr15	48894908	rs1876206	Breast cancer	22	33	20	38	-0.121935	0.670919	NA	33.2005	21.0379	5.55797	12.2314	3.09147	#N/A	#N/A	NA
Fragment 1589	rs11858890	chr15	48852492	rs1876206	Breast cancer	245	681	227	561	0.356149	0.0230774	0.0793939	385.321	468.302	46.0217	95.3758	1.69806	0.00585056	0.128285	Inactive
Fragment 1590	rs11861712	chr16	83324765	rs11644424	Adverse response to chemotherapy in breast cancer (alopecia) (cyclophosphamide+doxorubicin+/-5FU)	645	1127	562	839	-0.292612	0.0248531	0.084022	881.117	732.189	208.024	157.592	0.914295	0.449931	0.810222	Inactive
Fragment 1591	rs11862190	chr16	80645147	rs13329835	Breast cancer	3912	9134	3518	6159	0.0177826	0.872679	0.93338	6689.26	6790.57	14.1159	13.135	0.914644	0.849399	0.990157	Inactive
Fragment 1592	rs11865026	chr16	68774283	rs9929218	Colorectal cancer	341	672	296	446	-0.192061	0.225225	0.412018	522.323	448.007	39.7898	36.412	1.04864	0.905056	1	Inactive
Fragment 1593	rs11866077	chr16	80643517	rs13329835	Breast cancer	2759	5733	2472	4209	-0.0865242	0.40749	0.601913	4757.34	4487.21	5.70531	6.13581	1.0602	NA	NA	Inactive
Fragment 1594	rs11867618	chr17	65875587	rs7216064	Lung adenocarcinoma	176	291	140	191	-0.354123	0.0704181	0.18236	117.802	93.6144	166.56	122.377	0.917219	0.648925	0.916306	Inactive
Fragment 1595	rs11870068	chr17	65944515	rs7216064	Lung adenocarcinoma	276	739	214	949	0.719375	0.000108957	0.00104949	167.645	278.357	276.688	495.741	1.08203	0.537148	0.857318	PRE
Fragment 1596	rs11870965	chr17	38030205	rs8067378	Cervical cancer	9	8	8	15	-0.1543	0.556457	NA	6.55797	7.79354	1.85266	0	0	#N/A	#N/A	NA
Fragment 1597	rs11871551	chr17	25480996	rs4795519	Chronic myeloid leukemia	2644	6106	2281	4405	0.0752642	0.477244	0.668501	2049.78	2105.58	2285.74	2439.45	1.03858	0.383126	0.776607	Inactive
Fragment 1598	rs11873168	chr18	33707581	rs1050631	Esophageal squamous cell cancer (length of survival)	9	14	12	27	-0.000586973	0.998309	NA	9.85266	6.53297	9.82124	13.6358	1.96583	#N/A	#N/A	NA
Fragment 1599	rs11874337	chr18	43335258	rs17674580	Bladder cancer	724	1475	546	1129	0.0286098	0.826895	0.906177	50.0217	66.7573	1093.92	1109.91	0.757276	0.155229	0.575666	Inactive
Fragment 1600	rs11874392	chr18	46453156	rs4939827	Colorectal cancer	6835	11939	5645	8995	-0.256085	0.00964221	0.040614	4149.18	3621.36	6961.83	5704.22	0.938784	0.0289534	0.298262	Inactive
Fragment 1601	rs11876001	chr18	69940551	rs8088832	Cervical cancer	38	58	46	48	-0.450291	0.0983088	NA	37.3478	20.3127	37.3478	28.6933	1.44559	#N/A	#N/A	NA
Fragment 1602	rs11877750	chr18	69921381	rs8088832	Cervical cancer	2393	5089	1953	5029	0.219882	0.0678398	0.177552	1808.8	2156.42	2087.12	2441.01	0.981373	0.678398	0.930277	Inactive
Fragment 1603	rs11878170	chr18	20160142	rs11661542	Intracranial aneurysm	293	1403	292	843	0.82918	2.38e-07	5.01e-06	123.391	203.627	404.616	792.844	1.18043	0.212872	0.639963	PRE
Fragment 1604	rs11883823	chr2	152994110	rs16830728	Adverse response to chemotherapy in breast cancer (alopecia)	60	149	49	146	0.342564	0.155207	0.31877	47.4323	78.9541	46.3164	50.9918	0.660869	0.134607	0.546553	Inactive
Fragment 1605	rs11887138	chr2	198805838	rs700651	Intracranial aneurysm	32	79	29	45	-0.00472881	0.986406	NA	12.2633	12.3407	44.0217	42.3003	0.954928	#N/A	#N/A	NA
Fragment 1606	rs11888238	chr2	145152235	rs12105918	Renal cell carcinoma	14	18	8	13	-0.181939	0.509347	NA	19.9372	14.1826	0	0	0	#N/A	#N/A	NA
Fragment 1607	rs11888811	chr2	199168113	rs13398206	Prostate cancer (gene x gene interaction)	103	163	70	94	-0.351449	0.139038	0.295316	129.592	93.0445	24.8212	11.909	0.671968	0.366202	0.762837	Inactive
Fragment 1608	rs11889341	chr2	191943742	rs7574865	Hepatocellular carcinoma (hepatitis B virus related)	6	7	10	20	-0.0564689	0.827659	NA	11.2633	11.1838	3.85266	2.41749	0.512313	#N/A	#N/A	NA
Fragment 1609	rs11891348	chr2	238440449	rs2292884	Prostate cancer	111	241	90	160	-0.0180093	0.932927	0.965162	84.3381	93.3612	97.454	87.444	0.81059	0.344066	0.747838	Inactive
Fragment 1610	rs11892031	chr2	234565283	rs11892031	Bladder cancer	1181	2053	981	1493	-0.286076	0.0156912	0.059448	1954.2	1578.67	7.41062	3.46506	0.530449	NA	NA	Inactive
Fragment 1611	rs11893247	chr2	234565254	rs11892031	Bladder cancer	1153	2087	947	1546	-0.210917	0.0734066	0.187832	1894.32	1632.44	3.85266	2.02034	0.580357	NA	NA	Inactive
Fragment 1612	rs11894208	chr2	213362681	rs13393577	Breast cancer	12	19	19	18	-0.320243	0.259226	NA	28.2319	17.2851	1	0	0	#N/A	#N/A	NA
Fragment 1613	rs11894252	chr2	46533376	rs7579899	Renal cell carcinoma	131	516	127	491	0.855931	2.52e-06	3.97e-05	217.171	434.325	20.6739	30.8921	0.738457	0.360752	0.7579	PRE
Fragment 1614	rs11894687	chr2	159792033	rs7582141	Response to radiotherapy in prostate cancer (toxicity)	2160	3613	1780	2524	-0.361284	0.00148199	0.00884042	3599.5	2774.88	1.85266	4.40328	2.59422	NA	NA	NRE
Fragment 1615	rs11895924	chr2	152943000	rs3820706	Adverse response to chemotherapy in breast cancer (alopecia)	13	28	13	28	0.0486696	0.864893	NA	15.6739	14.3265	8.41062	11.4025	1.55688	#N/A	#N/A	NA
Fragment 1616	rs11896232	chr2	238438124	rs2292884	Prostate cancer	1078	2118	941	1407	-0.206898	0.102094	0.237984	788.485	680.443	1015.51	882.389	1.00599	0.944448	1	Inactive
Fragment 1617	rs11902017	chr2	159857019	rs7582141	Response to radiotherapy in prostate cancer (toxicity)	1374	1312	1275	1016	-1.14794	7.64e-23	2.25e-20	2313.13	1001.65	94.0748	47.4922	1.15413	0.454521	0.812085	NRE
Fragment 1618	rs11902236	chr2	10117868	rs11902236	Prostate cancer	492	1143	412	879	0.143059	0.28743	0.485038	681.473	754.833	141.476	159.698	1.02352	0.89899	1	Inactive
Fragment 1619	rs11902679	chr2	26527798	rs6753473	Non-small cell lung cancer	240	675	185	566	0.498256	0.00201217	0.0114294	371.405	548.805	4.41062	0.397157	0	NA	NA	Inactive
Fragment 1620	rs11903757	chr2	192587204	rs11903757	Colorectal cancer	369	818	352	614	-0.0242781	0.868066	0.930458	600.26	586.103	58.1062	59.689	1.05918	0.773088	0.967826	Inactive
Fragment 1621	rs1190439	chr2	233422390	rs1656402	Non-small cell lung cancer (survival)	925	935	854	782	-1.00592	9.17e-16	1.12e-13	1282.88	589.954	339.71	177.513	1.13838	0.221711	0.649774	NRE
Fragment 1622	rs1190442	chr2	233422205	rs1656402	Non-small cell lung cancer (survival)	784	984	717	801	-0.720065	1.36e-08	3.92e-07	1049.48	615.867	320.036	193.388	1.02708	0.79416	0.974672	NRE
Fragment 1623	rs11904531	chr2	199168216	rs13398206	Prostate cancer (gene x gene interaction)	89	168	62	89	-0.198504	0.416379	0.609884	118.77	104.844	14.558	9.63543	0.756399	0.53485	0.856659	Inactive
Fragment 1624	rs1190454	chr2	233435325	rs1656402	Non-small cell lung cancer (survival)	621	1313	543	1000	-0.0200715	0.875475	0.935284	202.582	175.97	850.39	848.274	1.15062	0.232852	0.659416	Inactive
Fragment 1625	rs1190455	chr2	233435153	rs1656402	Non-small cell lung cancer (survival)	620	1379	529	1072	0.0792386	0.533262	0.716429	203.171	213.487	824.275	884.583	1.0236	0.869665	0.99443	Inactive
Fragment 1626	rs11914913	chr3	47528193	rs8180040	Colorectal cancer	159	298	106	246	0.0350788	0.860245	0.926832	114.802	118.515	112.391	113.346	0.975059	0.925716	1	Inactive
Fragment 1627	rs11915074	chr3	47309757	rs8180040	Colorectal cancer	513	1882	477	1113	0.522298	0.000501714	0.00365097	457.954	736.419	428.932	568.956	0.825436	0.0289676	0.298262	PRE
Fragment 1628	rs11915186	chr3	126959331	rs4234284	Adverse response to chemotherapy in breast cancer (alopecia) (docetaxel)	1691	3902	1487	3044	0.11345	0.283716	0.480321	2172.96	2249.45	677.862	855.918	1.21983	0.000891778	0.0370172	Inactive
Fragment 1629	rs11917335	chr3	86820923	rs9757252	Prostate cancer (gene x gene interaction)	1232	2516	1159	1788	-0.164579	0.16486	0.332431	549.702	492.495	1622.54	1419.69	0.978063	0.773583	0.968095	Inactive
Fragment 1630	rs11919078	chr3	37996268	rs9311171	Prostate cancer	3541	9161	3125	6940	0.25126	0.0115093	0.0468438	5361.2	6469.23	696.504	794.543	0.945272	0.307542	0.721379	Inactive
Fragment 1631	rs11919269	chr3	169574465	rs1920116	Glioma (high-grade)	375	655	313	557	-0.172067	0.248122	0.439923	69.8115	55.1418	545.997	472.775	1.10245	0.635427	0.908358	Inactive
Fragment 1632	rs11919303	chr3	16608556	rs10510452	Testicular germ cell tumor	2227	4490	1737	3612	0.027401	0.800885	0.891989	3572.58	3672.5	10.2633	7.10858	0.681167	0.474921	0.825456	Inactive
Fragment 1633	rs11919691	chr3	86782582	rs9757252	Prostate cancer (gene x gene interaction)	503	734	392	491	-0.521078	0.000580836	0.00410518	197.582	141.394	595.63	390.701	0.921306	0.521534	0.853167	NRE
Fragment 1634	rs11920354	chr3	47262246	rs8180040	Colorectal cancer	753	1174	701	1023	-0.388011	0.00235834	0.013069	798.958	600.223	509.007	392.589	1.02818	0.762901	0.964587	Inactive
Fragment 1635	rs11920853	chr3	47308183	rs8180040	Colorectal cancer	810	1696	676	1415	0.0596341	0.623083	0.780116	750.516	789.489	578.198	604.154	0.994656	0.969147	1	Inactive
Fragment 1636	rs11921515	chr3	172845698	rs11720607	Prostate cancer (gene x gene interaction)	131	330	112	272	0.264128	0.170316	0.339446	223.698	277.689	0	0.54106	Inf	NA	NA	Inactive
Fragment 1637	rs11922070	chr3	112501598	rs1002979	Prostate cancer (gene x gene interaction)	1652	4092	1447	3187	0.213729	0.0432918	0.127114	1648.4	1831.79	1144.23	1418.76	1.11578	0.0367829	0.33131	Inactive
Fragment 1638	rs11923562	chr3	41760331	rs1052501	Multiple myeloma	288	634	244	706	0.315084	0.0664834	0.174986	479.154	602.94	10.4106	30.8461	2.46067	0.0151318	0.213476	Inactive
Fragment 1639	rs11925520	chr3	126949354	rs4234284	Adverse response to chemotherapy in breast cancer (alopecia) (docetaxel)	64	106	33	62	-0.149639	0.575492	0.748304	67.7801	51.3946	9.82124	16.3123	2.1221	NA	NA	Inactive
Fragment 1640	rs11926363	chr3	70913181	rs2687201	Esophageal adenocarcinoma	360	646	304	657	-0.0158307	0.920809	0.959823	384.258	356.632	220.14	249.888	1.2221	0.0986856	0.489126	Inactive
Fragment 1641	rs1192776	chr2	101792774	rs6711606	Pancreatic cancer	299	854	287	700	0.368635	0.0128567	0.0508802	540.239	716.435	0.852655	0.54106	0.754369	NA	NA	Inactive
Fragment 1642	rs1192794	chr2	101898222	rs6711606	Pancreatic cancer	657	1391	513	1104	0.083342	0.520188	0.706198	968.888	1020.81	70.5168	70.9476	0.949071	0.794653	0.974672	Inactive
Fragment 1643	rs1192800	chr2	101844754	rs6711606	Pancreatic cancer	77	99	68	58	-0.682204	0.00633706	0.0294725	126.539	68.5704	4.55797	0.397157	0	NA	NA	Inactive
Fragment 1644	rs1192805	chr2	101859141	rs6711606	Pancreatic cancer	282	575	249	473	-0.0238234	0.879396	0.937179	464.101	465.091	21.6425	17.1757	0.771274	0.513883	0.848968	Inactive
Fragment 1645	rs1192811	chr2	101806694	rs6711606	Pancreatic cancer	576	971	568	593	-0.53722	0.000422639	0.00318815	1042.01	695.373	3	0	0	NA	NA	NRE
Fragment 1646	rs11928433	chr3	169563450	rs1920116	Glioma (high-grade)	5	14	8	14	0.0273522	0.916612	NA	2	0.794315	10.2633	12.3407	2.31861	#N/A	#N/A	NA
Fragment 1647	rs11929145	chr3	172845803	rs11720607	Prostate cancer (gene x gene interaction)	22	82	26	91	0.544615	0.0482555	NA	44.7584	81.8033	0	0	0	#N/A	#N/A	NA
Fragment 1648	rs11930653	chr4	84426584	rs1494961	Upper aerodigestive tract cancers	543	2342	427	1290	0.800637	4.23e-07	8.27e-06	373.374	723.75	493.913	864.31	0.901106	0.234407	0.660663	PRE
Fragment 1649	rs1193371	chr12	128782766	rs11059635	Adverse response to chemotherapy in breast cancer (alopecia) (paclitaxel)	474	584	479	525	-0.730625	9.07e-07	1.61e-05	187.266	137.227	664.219	356.401	0.732014	0.0172952	0.229675	NRE
Fragment 1650	rs11943325	chr4	104178393	rs4699052	Testicular germ cell tumor	8	31	17	23	0.0294912	0.917264	NA	8.85266	11.7997	14.9686	12.5594	0.655793	#N/A	#N/A	NA
Fragment 1651	rs11945480	chr4	94919390	rs13130787	Colorectal cancer	5	8	1	10	0.112427	0.610005	NA	3.41062	3.86222	1.85266	4.72563	1.79176	#N/A	#N/A	NA
Fragment 1652	rs11947695	chr4	84425758	rs1494961	Upper aerodigestive tract cancers	916	2105	752	1599	0.135027	0.25675	0.44975	603.577	684.886	900.518	980.885	0.960036	0.587177	0.889197	Inactive
Fragment 1653	rs11949842	chr5	158254804	rs1432679	Breast cancer	36	119	37	95	0.38426	0.138621	0.294513	15.1159	29.3034	52.5797	68.2768	0.665262	0.287911	0.70984	Inactive
Fragment 1654	rs11950616	chr5	97121417	rs10515260	Estradiol plasma levels (breast cancer)	10	56	23	62	0.43298	0.131355	NA	31.5266	53.2251	0	0	0	#N/A	#N/A	NA
Fragment 1655	rs11950973	chr5	97073032	rs10515260	Estradiol plasma levels (breast cancer)	12	45	11	45	0.475581	0.0981493	NA	21.2319	42.2198	0	0	0	#N/A	#N/A	NA
Fragment 1656	rs11952402	chr5	13491938	rs4463179	Prostate cancer (gene x gene interaction)	88	164	79	74	-0.403693	0.102756	0.239248	71.8115	48.8332	82.2221	55.2569	0.985617	1	1	Inactive
Fragment 1657	rs11953452	chr5	97094364	rs10515260	Estradiol plasma levels (breast cancer)	85	295	78	277	0.685064	0.00102067	0.00654872	149.476	264.871	0	0	0	NA	NA	PRE
Fragment 1658	rs11953975	chr5	97121395	rs10515260	Estradiol plasma levels (breast cancer)	9	55	23	62	0.439513	0.126065	NA	30.6739	53.369	0	0.54106	Inf	#N/A	#N/A	NA
Fragment 1659	rs11954193	chr5	158256118	rs1432679	Breast cancer	113	158	83	112	-0.444808	0.0478735	0.137073	87.4854	51.2796	87.1593	70.0496	1.37105	0.193859	0.620756	Inactive
Fragment 1660	rs11956948	chr5	6772719	rs20541	Hodgkin's lymphoma	8005	15694	7066	9177	-0.294136	0.0222848	0.0773708	5431.27	4520.22	8157.96	6454.04	0.950602	0.0530453	0.388567	Inactive
Fragment 1661	rs11958056	chr5	100320796	rs575018	Response to radiotherapy in cancer (late toxicity)	0	2	0	0	0.0323736	0.604945	NA	0	0.397157	0	0.397157	0	#N/A	#N/A	NA
Fragment 1662	rs11959367	chr5	6795649	rs20541	Hodgkin's lymphoma	726	1325	594	946	-0.218404	0.0947371	0.225669	588.545	523.45	599.398	484.137	0.910021	0.284227	0.707648	Inactive
Fragment 1663	rs11961074	chr6	77748925	rs7738636	Acute lymphoblastic leukemia (childhood)	639	1405	635	1244	0.0472617	0.719075	0.843562	781.263	797.513	390.468	419.861	1.05399	0.545403	0.861575	Inactive
Fragment 1664	rs11965411	chr6	149608349	rs9485372	Breast cancer	19	32	8	18	-0.0495124	0.861326	NA	13.2319	7.43664	10.1159	13.82	2.54223	#N/A	#N/A	NA
Fragment 1665	rs11966200	chr6	31837066	rs9267673	Hepatocellular carcinoma	5342	8904	4722	6576	-0.381583	0.000134127	0.00124685	9027.45	6886.38	11.4106	7.36183	0.834232	0.814255	0.981237	NRE
Fragment 1666	rs11966550	chr6	1337981	rs9502893	Pancreatic cancer	359	606	313	490	-0.279586	0.0626232	0.167857	519.207	382.09	88.7801	104.873	1.60215	0.00318975	0.0838739	Inactive
Fragment 1667	rs1196658	chr2	150324261	rs7578361	Acute lymphoblastic leukemia (childhood)	39	117	46	76	0.107268	0.68147	0.818706	5.26328	4.00612	73.9903	82.3904	1.38239	NA	NA	Inactive
Fragment 1668	rs1196660	chr2	150325416	rs7578361	Acute lymphoblastic leukemia (childhood)	1031	2143	967	1820	-0.0179662	0.877873	0.936978	283.362	258.033	1516.56	1534.11	1.10916	0.28331	0.706936	Inactive
Fragment 1669	rs1196663	chr2	150326422	rs7578361	Acute lymphoblastic leukemia (childhood)	184	418	150	333	0.145321	0.41364	0.607444	57.2536	57.3406	243.93	281.592	1.15547	0.534839	0.856659	Inactive
Fragment 1670	rs1196665	chr2	150328912	rs7578361	Acute lymphoblastic leukemia (childhood)	189	254	174	228	-0.522346	0.00522879	0.0252611	27.5266	25.5449	304.92	198.154	0.699595	0.243017	0.666648	Inactive
Fragment 1671	rs1196669	chr2	150330618	rs7578361	Acute lymphoblastic leukemia (childhood)	56	72	28	53	-0.275995	0.31306	NA	2.55797	3.49961	69.4854	49.5873	0.726548	#N/A	#N/A	NA
Fragment 1672	rs1196673	chr2	150335553	rs7578361	Acute lymphoblastic leukemia (childhood)	984	1377	928	1316	-0.477299	0.000229084	0.00192541	288.92	219.226	1446.45	1014.94	0.926324	0.458356	0.814581	NRE
Fragment 1673	rs1196678	chr2	150342476	rs7578361	Acute lymphoblastic leukemia (childhood)	60	176	39	152	0.564991	0.0193457	0.0698671	10.1159	30.1323	78.3381	119.447	0.509909	0.105812	0.502351	Inactive
Fragment 1674	rs11970599	chr6	109314350	rs2273669	Prostate cancer	4	17	6	12	0.134476	0.598809	NA	6.85266	6.38907	2.55797	6.85532	2.60325	#N/A	#N/A	NA
Fragment 1675	rs11974185	chr7	55153708	rs11979158	Glioma	179	102	85	99	-1.05573	1.15e-05	0.000147652	233.92	91.9107	0	0.54106	Inf	NA	NA	NRE
Fragment 1676	rs11974352	chr7	153619948	rs6464375	Pancreatic cancer	432	1144	393	861	0.250893	0.0665684	0.17507	703.652	854.738	52.8429	60.6272	0.947737	0.845547	0.989066	Inactive
Fragment 1677	rs11976093	chr7	109158014	rs10953615	Gallbladder cancer	110	244	85	206	0.17348	0.406713	0.60141	142.592	158.455	30.2005	44.171	1.32642	0.300096	0.717089	Inactive
Fragment 1678	rs11977299	chr7	55153775	rs11979158	Glioma	184	148	106	149	-0.771627	0.000505074	0.0036567	259.889	138.856	0	0	0	NA	NA	NRE
Fragment 1679	rs11978267	chr7	50466304	rs11978267	Acute lymphoblastic leukemia (childhood)	1886	3089	1728	2541	-0.355498	0.000894569	0.00586634	3136.55	2402.85	135.686	123.856	1.19022	0.179154	0.599602	NRE
Fragment 1680	rs11978634	chr7	43286589	rs17172185	Esophageal adenocarcinoma	2985	5421	2461	4506	-0.13207	0.198746	0.376394	4130.64	3805.74	773.726	680.95	0.954965	0.42424	0.799098	Inactive
Fragment 1681	rs11978689	chr7	43286657	rs17172185	Esophageal adenocarcinoma	2801	4950	2316	4160	-0.164168	0.113462	0.256012	3848.28	3460.53	779.463	680.725	0.971945	0.625597	0.904311	Inactive
Fragment 1682	rs11979158	chr7	55159349	rs11979158	Glioma	274	611	212	577	0.270818	0.0984702	0.231703	437.512	541.288	2.70531	4.15003	1.07942	NA	NA	Inactive
Fragment 1683	rs11979406	chr7	55156447	rs11979158	Glioma	715	1502	613	1044	-0.0744613	0.567787	0.74392	1207.53	1145.3	0.852655	2.67075	3.16376	NA	NA	Inactive
Fragment 1684	rs11980379	chr7	50469981	rs11978267	Acute lymphoblastic leukemia (childhood)	982	1434	809	1145	-0.457837	0.000147457	0.00134328	1542.88	1108.68	82.1907	54.382	0.916258	0.656476	0.919513	NRE
Fragment 1685	rs11980407	chr7	50471613	rs11978267	Acute lymphoblastic leukemia (childhood)	162	388	150	263	0.0348808	0.852122	0.922585	278.867	288.746	6.41062	5.23214	0.804802	NA	NA	Inactive
Fragment 1686	rs11982074	chr7	109072929	rs10277209	Prostate cancer (gene x gene interaction)	11	34	7	23	0.261518	0.354381	NA	16.3792	25.9477	0	0	0	#N/A	#N/A	NA
Fragment 1687	rs11982766	chr7	27983781	rs10486567	Prostate cancer	837	1703	772	1315	-0.100781	0.403416	0.597942	782.347	685.888	686.652	679.591	1.12828	0.114196	0.518056	Inactive
Fragment 1688	rs11984267	chr7	55153693	rs11979158	Glioma	182	92	84	99	-1.09888	7.06e-06	9.64e-05	234.773	87.9391	0	0	0	NA	NA	NRE
Fragment 1689	rs11984572	chr8	4877965	rs10112481	Adverse response to chemotherapy in breast cancer (alopecia) (cyclophosphamide+doxorubicin+/-5FU)	360	803	307	644	0.102511	0.480639	0.672024	251.309	280.043	354.236	375.085	0.949675	0.689412	0.933549	Inactive
Fragment 1690	rs11984585	chr8	9428688	rs12545912	Multiple myeloma (hyperdiploidy)	53	124	43	100	0.161583	0.519069	0.705577	55.1376	51.6076	32.2005	51.3487	1.68107	0.0810144	0.453391	Inactive
Fragment 1691	rs11985349	chr8	9426159	rs12545912	Multiple myeloma (hyperdiploidy)	3	12	6	2	-0.085122	0.698426	NA	4.70531	3.86222	3.85266	1.98579	0.644827	#N/A	#N/A	NA
Fragment 1692	rs11985829	chr8	128409232	rs6983267	Colorectal cancer	2713	4808	2362	4311	-0.148319	0.16623	0.333974	830.453	726.249	3709.23	3387.01	1.04401	0.449295	0.810222	Inactive
Fragment 1693	rs11985951	chr8	20592509	rs11985951	Cervical cancer	2787	3718	2460	3739	-0.46133	0.000143385	0.00131238	4186.19	3023.67	511.818	365.151	0.986826	0.88475	0.998179	NRE
Fragment 1694	rs11986220	chr8	128531689	rs1447295	Prostate cancer	2	11	3	4	0.0790397	0.70554	NA	0	0	4.70531	6.53297	0	#N/A	#N/A	NA
Fragment 1695	rs11988421	chr8	83020009	rs13264970	Prostate cancer (gene x gene interaction)	564	1118	473	754	-0.156045	0.266669	0.461172	416.606	351.785	513.765	470.064	1.0832	0.412691	0.794304	Inactive
Fragment 1696	rs11990128	chr8	83004063	rs13264970	Prostate cancer (gene x gene interaction)	45	120	43	100	0.230524	0.363133	0.562616	35.6111	48.1771	42.7584	50.3759	0.87277	0.762155	0.964198	Inactive
Fragment 1697	rs11990531	chr8	23545558	rs10503733	Prostate cancer	40	82	36	43	-0.206937	0.450395	NA	53.727	30.4258	15.5266	25.4067	2.78824	#N/A	#N/A	NA
Fragment 1698	rs11991474	chr8	32413310	rs2439302	Thyroid cancer	473	1040	390	735	0.0238703	0.865909	0.929665	696.441	703.576	78.3381	83.9444	1.06467	0.740188	0.955172	Inactive
Fragment 1699	rs11993276	chr8	71095359	rs2926702	Non-small cell lung cancer	2	10	10	3	-0.193852	0.39508	NA	4.70531	4.40328	7	1.19147	0.197677	#N/A	#N/A	NA
Fragment 1700	rs11993506	chr8	9464420	rs12545912	Multiple myeloma (hyperdiploidy)	9	40	11	24	0.272202	0.339003	NA	12.558	14.4704	6.11593	13.4631	1.98144	#N/A	#N/A	NA
Fragment 1701	rs11993695	chr8	83009253	rs13264970	Prostate cancer (gene x gene interaction)	2	6	1	19	0.331909	0.133086	NA	2.70531	3.89677	0	8.76631	Inf	#N/A	#N/A	NA
Fragment 1702	rs11994420	chr8	9467301	rs12545912	Multiple myeloma (hyperdiploidy)	86	157	65	149	0.0213757	0.926037	0.962934	94.8332	104.499	40.4951	38.4726	0.868235	0.688651	0.933293	Inactive
Fragment 1703	rs11994458	chr8	4878026	rs10112481	Adverse response to chemotherapy in breast cancer (alopecia) (cyclophosphamide+doxorubicin+/-5FU)	354	807	302	638	0.121993	0.402691	0.597424	259.425	296.931	337.857	346.801	0.895355	0.360738	0.7579	Inactive
Fragment 1704	rs11995724	chr8	83011442	rs13264970	Prostate cancer (gene x gene interaction)	17	78	33	73	0.346797	0.216521	NA	15.8212	30.3453	30.6739	39.7332	0.690374	#N/A	#N/A	NA
Fragment 1705	rs11995854	chr8	129220073	rs2019960	Hodgkin's lymphoma	30	113	22	103	0.720307	0.00703246	0.0320317	46.5797	95.2319	0	0	0	NA	NA	Inactive
Fragment 1706	rs11995920	chr8	9425981	rs12545912	Multiple myeloma (hyperdiploidy)	3	9	3	8	0.0904898	0.685568	NA	1.70531	3.21181	3.85266	4.69109	0.844224	#N/A	#N/A	NA
Fragment 1707	rs11997042	chr8	129193615	rs2019960	Hodgkin's lymphoma	619	1179	514	741	-0.244499	0.0931683	0.222829	917.108	754.849	0	0	0	NA	NA	Inactive
Fragment 1708	rs11997201	chr8	128415734	rs7014346	Colorectal cancer	516	1084	456	980	0.0813329	0.550107	0.728915	164.56	175.625	713.147	774.305	1.0177	0.904409	1	Inactive
Fragment 1709	rs11998883	chr9	28599107	rs2891316	Endometrial cancer	46	210	46	174	0.824204	0.000471701	0.00347368	85.2221	176.212	0	0	0	NA	NA	PRE
Fragment 1710	rs11999919	chr9	28606796	rs2891316	Endometrial cancer	12	28	7	12	0.0142294	0.958716	NA	16.2319	17.6131	0	0	0	#N/A	#N/A	NA
Fragment 1711	rs12000445	chr9	23426271	rs12000445	Response to platinum-based chemotherapy in non-small-cell lung cancer	283	504	284	510	-0.143448	0.394288	0.589145	381.647	371.027	140.654	101.581	0.745078	0.0546663	0.393817	Inactive
Fragment 1712	rs12001334	chr9	5152604	rs10974944	Myeloproliferative neoplasms	289	720	293	567	0.119924	0.436436	0.630351	486.574	549.104	49.285	38.5417	0.706259	0.121188	0.529711	Inactive
Fragment 1713	rs12002311	chr9	28598556	rs2891316	Endometrial cancer	277	541	283	395	-0.254673	0.118422	0.263689	508.217	398.961	1	0	0	NA	NA	Inactive
Fragment 1714	rs12004383	chr9	96826239	rs11789015	Esophageal adenocarcinoma	0	5	1	0	0.0433483	0.705852	NA	1	1.98579	0	0	0	#N/A	#N/A	NA
Fragment 1715	rs12008011	chrX	66975072	rs5919432	Prostate cancer	28	70	22	47	0.128088	0.64798	NA	45.8743	52.6898	0	0	0	#N/A	#N/A	NA
Fragment 1716	rs12008701	chrX	64214066	rs7064929	Erectile dysfunction and prostate cancer treatment	0	19	4	24	0.510884	0.0401904	NA	4	19.9904	0	0.54106	Inf	#N/A	#N/A	NA
Fragment 1717	rs12009490	chrX	67099377	rs5919432	Prostate cancer	841	1519	749	1226	-0.21049	0.0809053	0.201286	1425.47	1239.92	0	0.397157	0	NA	NA	Inactive
Fragment 1718	rs12011193	chrX	66975423	rs5919432	Prostate cancer	209	385	177	289	-0.185504	0.292902	0.490392	352.5	305.772	0.852655	0.54106	1.15008	NA	NA	Inactive
Fragment 1719	rs12012620	chrX	66971020	rs5919432	Prostate cancer	597	1268	561	970	-0.0603684	0.641695	0.793643	1068.04	1019.69	0	1.87643	Inf	NA	NA	Inactive
Fragment 1720	rs12021815	chr1	202200628	rs6678914	Breast cancer	2279	6074	1915	4246	0.271261	0.0140442	0.0543272	2234.98	2720.29	1542.12	1892.42	1.0082	0.85834	0.993081	Inactive
Fragment 1721	rs12022676	chr1	222146085	rs6687758	Colorectal cancer	122	248	89	207	0.0923527	0.656295	0.804232	145.15	181.444	47.8743	26.4888	0.434839	0.00188666	0.0595787	Inactive
Fragment 1722	rs12023446	chr1	202177371	rs6678914	Breast cancer	3166	5785	2593	4331	-0.191019	0.066819	0.17557	3816.97	3360.04	1343.67	1132.83	0.957654	0.362311	0.759475	Inactive
Fragment 1723	rs12025371	chr1	155119327	rs4072037	Esophageal cancer and gastric cancer	5	8	1	3	-0.0194863	0.921976	NA	0	0	0	1.33537	0	#N/A	#N/A	NA
Fragment 1724	rs12028043	chr1	155132836	rs4072037	Esophageal cancer and gastric cancer	1622	2725	1397	2414	-0.223348	0.0465989	0.13417	149.802	126.239	2541.43	2140.8	1.00307	1	1	Inactive
Fragment 1725	rs12028423	chr1	202187960	rs6678914	Breast cancer	3755	7132	3342	5681	-0.152399	0.121503	0.267792	3930.91	3598.65	2404.58	2130.89	0.967799	0.386728	0.778899	Inactive
Fragment 1726	rs12032080	chr1	202196697	rs6678914	Breast cancer	1891	3531	1638	2982	-0.115491	0.278243	0.475222	1967.52	1752.66	1215.86	1062.67	0.981392	0.72907	0.953788	Inactive
Fragment 1727	rs12032424	chr1	202191871	rs6678914	Breast cancer	1594	4244	1286	2692	0.232874	0.0669829	0.175941	1643.28	1894.22	924.045	1130.48	1.06083	0.29034	0.711484	Inactive
Fragment 1728	rs12033460	chr1	202180214	rs6678914	Breast cancer	533	1095	468	907	-0.00568438	0.965696	0.980934	526.975	534.478	380.963	370.762	0.96099	0.702976	0.93787	Inactive
Fragment 1729	rs12033508	chr1	202180401	rs6678914	Breast cancer	322	666	297	613	0.0429243	0.780194	0.880377	315.657	369.007	240.519	209.021	0.742866	0.0152412	0.213476	Inactive
Fragment 1730	rs12034436	chr1	183114797	rs10752881	Colorectal cancer	0	1	0	0	0.0256747	0.652374	NA	0	0.397157	0	0	0	#N/A	#N/A	NA
Fragment 1731	rs12039454	chr1	204542580	rs2290854	Breast Cancer in BRCA1 mutation carriers	3579	10030	2925	7247	0.382575	0.000266727	0.00216891	1092.93	1149.47	4758	6520.34	1.3035	1.21e-08	4.51e-06	PRE
Fragment 1732	rs12040411	chr1	202180093	rs6678914	Breast cancer	507	1013	457	773	-0.115982	0.390568	0.586818	551.292	503.54	317.889	285.126	0.97981	0.878146	0.99644	Inactive
Fragment 1733	rs12044678	chr1	33971825	rs12565140	Estradiol plasma levels (breast cancer)	130	487	103	471	0.922072	7.65e-07	1.39e-05	124.244	287.641	88.6014	159.134	0.76952	0.143842	0.56065	PRE
Fragment 1734	rs12045367	chr1	165875972	rs3790672	Testicular germ cell tumor	31	95	23	70	0.395066	0.147609	NA	31.0845	51.6365	18.3478	23.0294	0.763459	#N/A	#N/A	NA
Fragment 1735	rs12046307	chr1	33964984	rs12565140	Estradiol plasma levels (breast cancer)	1977	2318	1657	1640	-0.855434	7.87e-14	7.07e-12	2106.59	1083.77	1118.81	641.873	1.11514	0.0811284	0.453391	NRE
Fragment 1736	rs12047859	chr1	33969267	rs12565140	Estradiol plasma levels (breast cancer)	508	1221	463	949	0.139919	0.28863	0.485971	494.417	573.498	395.468	417.754	0.912374	0.327962	0.740771	Inactive
Fragment 1737	rs12049021	chr1	33973151	rs12565140	Estradiol plasma levels (breast cancer)	7	24	11	8	-0.0790558	0.767654	NA	10.2633	8.23095	6.70531	5.6293	1.06904	#N/A	#N/A	NA
Fragment 1738	rs12050399	chr14	43396723	rs11157317	Multiple myeloma (hyperdiploidy)	77	224	58	156	0.386807	0.0888704	0.215752	69.9275	75.2875	48.0217	87.9046	1.70784	0.0300165	0.300621	Inactive
Fragment 1739	rs12052253	chr2	173314713	rs12621278	Prostate cancer	760	1070	525	884	-0.366351	0.00959152	0.0404446	919.183	727.36	64.9903	51.6076	1.01127	1	1	Inactive
Fragment 1740	rs12052385	chr2	173316217	rs12621278	Prostate cancer	354	430	303	272	-0.839751	5.93e-07	1.13e-05	364.321	208.422	0	0.794315	Inf	NA	NA	NRE
Fragment 1741	rs12054204	chr3	114370306	rs9841504	Gastric cancer	7	5	6	11	-0.153991	0.528961	NA	7.41062	3.89677	4.55797	4.04067	1.37644	#N/A	#N/A	NA
Fragment 1742	rs12054217	chr3	108729009	rs4855695	Colorectal cancer (diet interaction)	12	25	12	26	0.0391387	0.890592	NA	5.70531	8.36915	16.5266	13.7509	0.62436	#N/A	#N/A	NA
Fragment 1743	rs12054322	chr3	70919162	rs2687201	Esophageal adenocarcinoma	43	75	23	62	0.0406386	0.88264	NA	42.4323	38.9389	15.3792	20.353	1.4314	#N/A	#N/A	NA
Fragment 1744	rs12054661	chr5	134492847	rs647161	Colorectal cancer	3760	7593	3200	5258	-0.128643	0.235062	0.424165	1818.01	1741.05	4410.8	3924.9	0.929182	0.0681337	0.427861	Inactive
Fragment 1745	rs12055786	chr6	153431125	rs1933488	Prostate cancer	28	66	27	79	0.261912	0.344269	NA	12.1159	4.43783	34.9058	59.6833	5.06529	#N/A	#N/A	NA
Fragment 1746	rs12056471	chr8	78962821	rs2219968	Prostate cancer (gene x gene interaction)	3	17	4	28	0.467936	0.074854	NA	2.85266	13.1696	3.70531	8.73176	0.531342	#N/A	#N/A	NA
Fragment 1747	rs12056944	chr8	9742525	rs2055729	Multiple myeloma (hyperdiploidy)	3344	6727	2865	5757	0.00530425	0.958302	0.977278	1544.66	1549.04	3962.18	4005.07	1.00824	0.848826	0.990059	Inactive
Fragment 1748	rs12061219	chr1	183101471	rs10752881	Colorectal cancer	22	38	14	46	0.131029	0.648277	NA	22.4951	25.2225	10.2633	14.7582	1.31492	#N/A	#N/A	NA
Fragment 1749	rs12068654	chr1	160743749	rs12068654	Cervical cancer	798	2124	650	1579	0.327483	0.00725078	0.0327396	1234.29	1572.56	68.6328	78.0273	0.88685	0.496127	0.839424	Inactive
Fragment 1750	rs12069356	chr1	154849771	rs1218582	Prostate cancer	2498	8990	2025	5849	0.662045	2.55e-08	6.71e-07	1038.43	1703.28	3014.32	4887.2	0.988284	0.801783	0.976577	PRE
Fragment 1751	rs12074120	chr1	38197401	rs731174	Prostate cancer (gene x gene interaction)	4142	8542	3536	5789	-0.115206	0.296277	0.493532	6876.55	6230.09	4.70531	8.1907	1.76607	NA	NA	Inactive
Fragment 1752	rs12086466	chr1	183075778	rs10752881	Colorectal cancer	1124	3372	1001	2672	0.479308	1.3e-05	0.000162815	1199.95	1586.48	724.642	1018.49	1.06235	0.338319	0.74485	PRE
Fragment 1753	rs12089454	chr1	164684858	rs1387389	Breast cancer (prognosis)	228	625	225	487	0.256785	0.112334	0.254184	136.507	182.377	276.34	324.652	0.886504	0.403808	0.787725	Inactive
Fragment 1754	rs12091137	chr1	183075732	rs10752881	Colorectal cancer	1080	3018	945	2349	0.380275	0.00065061	0.00451569	1143.49	1474.89	667.915	881.284	1.02201	0.7465	0.95761	PRE
Fragment 1755	rs12095664	chr1	183101686	rs10752881	Colorectal cancer	37	112	27	107	0.547879	0.0372871	0.113941	35.3164	65.7845	23.2319	34.9673	0.808092	0.608228	0.898573	Inactive
Fragment 1756	rs12098137	chr1	164690836	rs1387389	Breast cancer (prognosis)	749	1550	703	1348	-0.00766932	0.951014	0.974219	1093.12	1100.68	230.845	205.475	0.881041	0.228404	0.65459	Inactive
Fragment 1757	rs12098993	chr11	21832837	rs11026318	Multiple myeloma (hyperdiploidy)	5018	11537	4599	8490	0.0399298	0.691998	0.826305	8667.51	8994.03	14.2633	8.98501	0.619577	0.300087	0.717089	Inactive
Fragment 1758	rs1209950	chr21	40173528	rs1209950	Non-small cell lung cancer (survival)	406	1391	356	891	0.518323	0.000438006	0.00327868	637.63	939.482	47.8743	50.4853	0.70792	0.111991	0.514367	PRE
Fragment 1759	rs12100467	chr14	90300938	rs12100561	Hepatocellular carcinoma	849	946	641	772	-0.750542	1.58e-08	4.48e-07	411.396	224.355	933.835	553.755	1.08825	0.403314	0.787304	NRE
Fragment 1760	rs12100561	chr14	90301035	rs12100561	Hepatocellular carcinoma	1186	1298	893	1093	-0.756349	1.9e-09	6.91e-08	465.881	273.309	1377.53	792.914	0.982306	0.859693	0.993081	NRE
Fragment 1761	rs12105918	chr2	145208193	rs12105918	Renal cell carcinoma	129	310	109	214	0.104519	0.601066	0.767854	191.497	194.775	24.7898	31.3238	1.21403	0.567857	0.877827	Inactive
Fragment 1762	rs12113350	chr7	108986581	rs10277209	Prostate cancer (gene x gene interaction)	0	8	7	11	0.067074	0.756753	NA	7	8.73176	0	0	0	#N/A	#N/A	NA
Fragment 1763	rs12115301	chr9	5180548	rs10974944	Myeloproliferative neoplasms	56	95	50	63	-0.321475	0.212021	0.394672	90.4854	66.0781	4.41062	4.11548	1.361	NA	NA	Inactive
Fragment 1764	rs12115670	chr9	27486172	rs17779457	Urinary symptoms in response to radiotherapy in prostate cancer	410	777	340	587	-0.137349	0.34406	0.542753	586.577	538.467	93.7487	79.357	0.917047	0.62418	0.904209	Inactive
Fragment 1765	rs12118052	chr1	222046282	rs6691170	Colorectal cancer	649	1579	505	1273	0.286256	0.0256216	0.0861676	978.941	1202.94	6.85266	4.00612	0.465185	NA	NA	Inactive
Fragment 1766	rs12118390	chr1	80911114	rs12118390	Estradiol plasma levels (breast cancer)	34	101	38	116	0.418099	0.113023	0.255443	60.5797	67.5228	6.41062	34.812	5.18729	NA	NA	Inactive
Fragment 1767	rs12119040	chr1	66738756	rs546784	Acute lymphoblastic leukemia (childhood)	232	312	168	211	-0.549227	0.00353085	0.0183305	292.857	198.597	49.727	23.8928	0.707155	0.203825	0.632949	Inactive
Fragment 1768	rs12120747	chr1	183042531	rs10911251	Colorectal cancer	215	867	220	703	0.771455	7.87e-07	1.42e-05	288.456	498.584	107.159	207.283	1.11642	0.444746	0.808406	PRE
Fragment 1769	rs12121134	chr1	222194880	rs6687758	Colorectal cancer	281	639	224	533	0.195117	0.215369	0.399166	459.186	530.731	0	0.938217	Inf	NA	NA	Inactive
Fragment 1770	rs12125368	chr1	222198672	rs6687758	Colorectal cancer	46	131	42	103	0.296446	0.238884	0.429159	81.2221	105.736	0	0	0	NA	NA	Inactive
Fragment 1771	rs12125383	chr1	222168434	rs6687758	Colorectal cancer	438	863	391	752	-0.0383833	0.784946	0.882764	749.789	736.742	2.70531	2.27359	0.678603	NA	NA	Inactive
Fragment 1772	rs12125533	chr1	204529302	rs2290854	Breast Cancer in BRCA1 mutation carriers	47	89	41	120	0.192403	0.464936	0.656485	16.0845	18.655	62.4323	81.0781	1.09958	0.850457	0.990474	Inactive
Fragment 1773	rs12125650	chr1	150760174	rs7412746	Melanoma	163	292	149	234	-0.224964	0.232303	0.420563	128.128	119.839	157.855	122.342	0.823938	0.293893	0.713523	Inactive
Fragment 1774	rs12126004	chr1	150889877	rs7412746	Melanoma	38	122	34	78	0.315375	0.230694	0.417943	30.6111	37.3559	33.9372	50.1975	1.23041	0.62116	0.903184	Inactive
Fragment 1775	rs12126434	chr1	182988414	rs10752881	Colorectal cancer	39	97	28	76	0.249309	0.351024	NA	27.9058	40.5966	32.3478	38.2539	0.812206	#N/A	#N/A	NA
Fragment 1776	rs12129536	chr1	202189338	rs6678914	Breast cancer	88	122	65	105	-0.336315	0.155302	0.31877	59.6956	51.458	68.8115	47.3828	0.802154	0.424279	0.799098	Inactive
Fragment 1777	rs12129763	chr1	202184031	rs6678914	Breast cancer	168	278	127	218	-0.22168	0.252624	0.445452	171.118	139.155	90.7173	76.6862	1.04089	0.847838	0.989344	Inactive
Fragment 1778	rs12130220	chr1	10359944	rs17401966	Hepatocellular carcinoma	54	178	45	123	0.451067	0.0628881	0.168275	89.1907	130.424	0.852655	4.25938	2.72791	NA	NA	Inactive
Fragment 1779	rs12130686	chr1	204554057	rs2290854	Breast Cancer in BRCA1 mutation carriers	535	1225	469	824	0.00776679	0.955686	0.976284	154.15	155.042	745.673	740.103	0.985563	0.950157	1	Inactive
Fragment 1780	rs12130910	chr1	222038372	rs6691170	Colorectal cancer	23	102	29	86	0.554839	0.0408609	NA	48.6111	86.2469	0	0.397157	0	#N/A	#N/A	NA
Fragment 1781	rs12131882	chr1	202188264	rs6678914	Breast cancer	4084	8348	3600	6489	-0.0598227	0.541563	0.722552	3759.49	3680.31	3113.34	2924.62	0.95976	0.238778	0.662769	Inactive
Fragment 1782	rs12135286	chr1	222218761	rs6687758	Colorectal cancer	1896	3446	1637	2975	-0.134972	0.210805	0.393065	3218.7	2930.67	12.4106	9.92323	0.915256	1	1	Inactive
Fragment 1783	rs12136334	chr1	66725104	rs546784	Acute lymphoblastic leukemia (childhood)	393	882	328	868	0.266419	0.0770455	0.194185	565.755	696.52	82.0748	105.264	1.0398	0.813679	0.981232	Inactive
Fragment 1784	rs12136376	chr1	10296452	rs17401966	Hepatocellular carcinoma	101	198	79	143	-0.0735147	0.738472	0.855149	147.886	139.339	15.3792	12.0875	0.852233	0.840774	0.987858	Inactive
Fragment 1785	rs12137080	chr1	66766185	rs546784	Acute lymphoblastic leukemia (childhood)	2028	3697	1836	2857	-0.241471	0.0221035	0.0769835	3039.97	2565.24	411.732	355.947	1.0241	0.757579	0.963437	Inactive
Fragment 1786	rs12137115	chr1	66766236	rs546784	Acute lymphoblastic leukemia (childhood)	1992	3632	1793	2822	-0.233487	0.0267741	0.0890357	2933.55	2482.71	413.142	352.228	1.00711	0.938235	1	Inactive
Fragment 1787	rs12138049	chr1	182979546	rs10911251	Colorectal cancer	72	105	60	79	-0.403812	0.100344	0.234754	75.2221	67.1947	45.169	17.2505	0.424638	0.00883256	0.165611	Inactive
Fragment 1788	rs12138053	chr1	182979560	rs10911251	Colorectal cancer	70	105	60	75	-0.412111	0.0954361	0.226984	75.2221	64.7772	43.4637	15.6273	0.431123	0.0119247	0.189646	Inactive
Fragment 1789	rs12140604	chr1	222159150	rs6687758	Colorectal cancer	0	3	2	11	0.180362	0.322536	NA	2	4.32848	0	2.81465	Inf	#N/A	#N/A	NA
Fragment 1790	rs12142375	chr1	66746784	rs546784	Acute lymphoblastic leukemia (childhood)	534	2150	432	1648	0.917935	2.69e-13	2.1e-11	789.569	1609.51	91.3381	111.4	0.598633	0.000632413	0.0287359	PRE
Fragment 1791	rs12146156	chr10	123024416	rs11199874	Prostate cancer	1	1	0	7	0.122814	0.399287	NA	0	0	0.852655	4.18457	0	#N/A	#N/A	NA
Fragment 1792	rs12146366	chr10	123024680	rs11199874	Prostate cancer	4	13	1	10	0.223821	0.325525	NA	3.55797	5.99191	0.852655	4.58173	3.10368	#N/A	#N/A	NA
Fragment 1793	rs12146872	chr12	83208125	rs12317459	Prostate cancer (gene x gene interaction)	206	427	165	399	0.143315	0.4168	0.610269	327.268	369.629	10.5266	14.505	1.20485	0.692904	0.935933	Inactive
Fragment 1794	rs12149832	chr16	53842908	rs17817449	Breast cancer	36	65	37	60	-0.151531	0.577369	NA	57.285	54.382	9.41062	3.89677	0.471889	#N/A	#N/A	NA
Fragment 1795	rs12151655	chr2	242281438	rs3771570	Prostate cancer	1535	2645	1209	2258	-0.154847	0.177246	0.347961	2098.14	1840.1	368.405	378.913	1.17426	0.0457155	0.363845	Inactive
Fragment 1796	rs12153855	chr6	32074804	rs9267673	Hepatocellular carcinoma	2863	5166	2402	3894	-0.220323	0.0332994	0.104356	4270.95	3647.76	488.154	426.33	1.02204	0.779251	0.969656	Inactive
Fragment 1797	rs12153875	chr6	142026514	rs6570465	Methotrexate phramacokinetics (acute lymphoblastic leukemia)	115	234	101	272	0.204578	0.339529	0.537692	199.055	239.021	0	0	0	NA	NA	Inactive
Fragment 1798	rs12154324	chr7	106720932	rs3752645	Bladder cancer (smoking interaction)	986	1330	845	1093	-0.573923	1.78e-06	2.92e-05	1680.45	1109.1	0	1.33537	Inf	NA	NA	NRE
Fragment 1799	rs12155172	chr7	20994491	rs12155172	Prostate cancer	412	1282	359	1000	0.523102	0.000102465	0.000994404	306.889	490.791	386.732	523.634	0.846683	0.0935554	0.477176	PRE
Fragment 1800	rs12155535	chr8	29523513	rs9693444	Breast cancer	121	284	124	182	-0.0856982	0.67818	0.817308	76.4323	39.0482	149.739	171.82	2.23043	0.000333201	0.0180255	Inactive
Fragment 1801	rs12155815	chr8	29523536	rs9693444	Breast cancer	94	249	102	170	0.0581358	0.786859	0.883983	64.4637	35.7271	117.686	153.269	2.29984	0.000648572	0.0289228	Inactive
Fragment 1802	rs12156002	chr8	129190544	rs2019960	Hodgkin's lymphoma	927	1982	794	1712	0.0956652	0.420291	0.61352	1552.51	1659.84	6.26328	1.87643	0.311942	NA	NA	Inactive
Fragment 1803	rs12157480	chr22	27850544	rs6005451	Prostate cancer (gene x gene interaction)	5424	8954	4642	6651	-0.368807	0.000214598	0.0018377	8459.61	6481.91	583.166	425.697	0.953673	0.490674	0.835297	NRE
Fragment 1804	rs12158872	chr22	40832501	rs6001930	Breast cancer	1582	3551	1417	2685	0.0409433	0.705446	0.835055	1822.93	1838.75	895.917	960.578	1.06318	0.291814	0.713512	Inactive
Fragment 1805	rs12158877	chr22	39549426	rs877529	Multiple myeloma	4321	3161	3450	2149	-1.50079	3.96e-39	3.4e-36	5748.64	1996.63	1003.12	313.445	0.898378	0.132247	0.543396	NRE
Fragment 1806	rs12159787	chr22	40870699	rs6001930	Breast cancer	436	977	343	727	0.111829	0.433779	0.627518	479.007	534.887	205.256	228.804	1.00012	1	1	Inactive
Fragment 1807	rs12159970	chr22	40819154	rs6001930	Breast cancer	5614	12320	4768	8334	-0.0267274	0.806562	0.895871	6382.22	6231.3	2873.84	2873.99	1.02424	0.454501	0.812085	Inactive
Fragment 1808	rs12165962	chr22	29188987	rs2239815	Esophageal cancer (squamous cell)	316	709	249	383	-0.0721597	0.690236	0.82527	180.792	157.252	0	0	0	NA	NA	Inactive
Fragment 1809	rs12169248	chr22	44920999	rs4407	Endometrial cancer	722	1160	639	724	-0.520467	0.000276781	0.00222491	685.62	477.316	530.533	352.268	0.953353	0.617123	0.901463	NRE
Fragment 1810	rs12174130	chr6	1337201	rs9502893	Pancreatic cancer	429	1060	437	780	0.0626294	0.660263	0.807346	674.661	741.456	119.717	93.6201	0.713717	0.0229929	0.26346	Inactive
Fragment 1811	rs12180015	chr6	118990941	rs25422	Renal cell carcinoma	420	831	411	584	-0.235945	0.109432	0.250033	762.41	640.243	1.85266	0.794315	0.595525	NA	NA	Inactive
Fragment 1812	rs12184803	chr13	66428399	rs1585440	Pancreatic cancer	4	6	6	3	-0.215703	0.329753	NA	9.41062	2.81465	0	1.19147	Inf	#N/A	#N/A	NA
Fragment 1813	rs1218582	chr1	154834183	rs1218582	Prostate cancer	4074	7572	3697	5540	-0.253628	0.0133755	0.0523966	6070.02	5098.3	805.77	623.212	0.92036	0.150156	0.570212	Inactive
Fragment 1814	rs12185934	chr3	41836558	rs1052501	Multiple myeloma	619	1147	535	1138	-0.00607246	0.965447	0.98081	1057.79	1056.55	0	1.08212	Inf	NA	NA	Inactive
Fragment 1815	rs12186050	chr3	41836879	rs1052501	Multiple myeloma	155	486	149	426	0.518356	0.00338032	0.0177037	281.162	420.948	0	0.54106	Inf	NA	NA	Inactive
Fragment 1816	rs12187196	chr5	44683819	rs4415084	Breast cancer	19	66	31	70	0.26224	0.350793	NA	14.1159	26.7766	33.0845	37.31	0.58422	#N/A	#N/A	NA
Fragment 1817	rs12190146	chr6	159414155	rs12216499	Bladder cancer (smoking interaction)	58	116	49	88	-0.0595424	0.811667	0.89925	68.8115	56.6959	26.6425	32.4059	1.43186	0.272503	0.695482	Inactive
Fragment 1818	rs12190376	chr6	20764317	rs7747724	Bladder cancer	2	4	0	5	0.100574	0.535316	NA	0	2.12969	1.70531	2.16424	0	#N/A	#N/A	NA
Fragment 1819	rs12191022	chr6	159398764	rs12216499	Bladder cancer (smoking interaction)	611	1278	513	1048	0.0419019	0.744161	0.85758	612.893	620.702	401.405	424.275	1.04374	0.652946	0.918074	Inactive
Fragment 1820	rs12191360	chr6	32451361	rs6903608	Hodgkin's lymphoma	20	42	17	38	0.0603245	0.833437	NA	4.85266	10.3204	29.2005	26.9205	0.470497	#N/A	#N/A	NA
Fragment 1821	rs12191613	chr6	109289203	rs2273669	Prostate cancer	507	1082	418	897	0.0882399	0.512153	0.700121	760.516	806.728	79.0748	88.4457	1.05042	0.80712	0.977968	Inactive
Fragment 1822	rs12193306	chr6	159400479	rs12216499	Bladder cancer (smoking interaction)	11	33	5	14	0.181384	0.507954	NA	12.6739	15.9899	1.70531	4.69109	1.9933	#N/A	#N/A	NA
Fragment 1823	rs12193949	chr6	159363611	rs12216499	Bladder cancer (smoking interaction)	30	64	34	64	-0.00149884	0.995655	NA	33.3478	40.3088	26.2319	19.196	0.605514	#N/A	#N/A	NA
Fragment 1824	rs12194082	chr6	142021556	rs6570465	Methotrexate phramacokinetics (acute lymphoblastic leukemia)	1	3	1	4	0.0652802	0.680217	NA	1.85266	3.35571	0	0	0	#N/A	#N/A	NA
Fragment 1825	rs12194182	chr6	160834515	rs9364554	Prostate cancer	87	138	78	91	-0.433047	0.0647711	0.171649	118.981	87.2599	33.2005	16.3871	0.664228	0.258166	0.681832	Inactive
Fragment 1826	rs1219648	chr10	123346190	rs1219648	Breast cancer	147	342	144	264	0.0383532	0.83847	0.912794	178.56	159.117	87.9275	112.08	1.43183	0.049768	0.382825	Inactive
Fragment 1827	rs12197879	chr6	151895777	rs4869742	Chronic myeloid leukemia	674	1445	551	1246	0.12814	0.315044	0.51172	1049.58	1182.77	63.9903	51.2796	0.707396	0.0844242	0.459144	Inactive
Fragment 1828	rs12198035	chr6	123249773	rs13192613	Prostate cancer (gene x gene interaction)	15	59	7	41	0.572858	0.046342	NA	19.7898	39.9519	0	3.49961	Inf	#N/A	#N/A	NA
Fragment 1829	rs12198173	chr6	32026808	rs9267673	Hepatocellular carcinoma	570	1095	434	902	-0.00824993	0.951833	0.974283	835.644	827.875	63.285	79.0635	1.26592	0.19024	0.617287	Inactive
Fragment 1830	rs12200011	chr6	141715998	rs6570465	Methotrexate phramacokinetics (acute lymphoblastic leukemia)	4331	9797	3653	6511	0.00890579	0.937018	0.966294	7088.04	7098.46	4.85266	10.4643	1.99708	NA	NA	Inactive
Fragment 1831	rs12202284	chr6	471136	rs12202284	Non-melanoma skin cancer	1600	2278	1408	1565	-0.636822	7.72e-08	1.83e-06	2693.17	1702.95	5.41062	1.19147	0.316334	NA	NA	NRE
Fragment 1832	rs12202378	chr6	117242021	rs339331	Prostate cancer	3	19	4	12	0.267546	0.284177	NA	2.70531	4.65654	3.85266	9.38217	1.33054	#N/A	#N/A	NA
Fragment 1833	rs12202667	chr6	31461053	rs2248462	Hodgkin's lymphoma	10	29	6	43	0.489789	0.084066	NA	3.70531	25.1477	10.8212	9.09437	0.137503	#N/A	#N/A	NA
Fragment 1834	rs12203592	chr6	396321	rs12203592	Non-melanoma skin cancer	2273	4483	1962	3464	-0.0989321	0.339167	0.537449	3843.65	3610.59	6.70531	6.67687	1.06455	NA	NA	Inactive
Fragment 1835	rs12205290	chr6	151899392	rs4869742	Chronic myeloid leukemia	2839	5211	2377	4115	-0.163592	0.108348	0.248292	4190.75	3763.64	497.417	408.936	0.916323	0.21907	0.647499	Inactive
Fragment 1836	rs12206047	chr6	141950483	rs6570465	Methotrexate phramacokinetics (acute lymphoblastic leukemia)	1	9	3	3	0.0616336	0.748538	NA	1.85266	5.1976	0	0	0	#N/A	#N/A	NA
Fragment 1837	rs12207795	chr6	159366261	rs12216499	Bladder cancer (smoking interaction)	99	227	104	199	0.051183	0.808142	0.896713	131.686	118.227	49.169	70.6138	1.61873	0.0349822	0.320371	Inactive
Fragment 1838	rs12208736	chr6	141930562	rs6570465	Methotrexate phramacokinetics (acute lymphoblastic leukemia)	272	708	262	668	0.335328	0.0339632	0.105921	490.07	637.78	3.85266	3.75287	0.768212	NA	NA	Inactive
Fragment 1839	rs12208892	chr6	159371192	rs12216499	Bladder cancer (smoking interaction)	624	1034	505	812	-0.280528	0.0342501	0.106729	578.787	474.404	450.596	367.838	0.996718	1	1	Inactive
Fragment 1840	rs12208901	chr6	159371238	rs12216499	Bladder cancer (smoking interaction)	477	827	363	637	-0.190369	0.187843	0.36203	442.512	377.733	317.384	282.127	1.04256	0.706392	0.941096	Inactive
Fragment 1841	rs12209123	chr6	142035958	rs6570465	Methotrexate phramacokinetics (acute lymphoblastic leukemia)	0	5	1	0	0.0433483	0.705852	NA	1	1.98579	0	0	0	#N/A	#N/A	NA
Fragment 1842	rs12210316	chr6	142035219	rs6570465	Methotrexate phramacokinetics (acute lymphoblastic leukemia)	0	2	1	2	0.0406345	0.735412	NA	1	1.87643	0	0	0	#N/A	#N/A	NA
Fragment 1843	rs12210327	chr6	159368622	rs12216499	Bladder cancer (smoking interaction)	423	533	411	440	-0.730768	9.7e-07	1.69e-05	470.132	302.301	282.604	138.609	0.764571	0.0384248	0.338429	NRE
Fragment 1844	rs12211035	chr6	142015803	rs6570465	Methotrexate phramacokinetics (acute lymphoblastic leukemia)	19	22	20	43	-0.106259	0.711517	NA	36.2005	31.462	0	0	0	#N/A	#N/A	NA
Fragment 1845	rs12211410	chr6	32049423	rs9267673	Hepatocellular carcinoma	990	2533	829	1722	0.197133	0.112941	0.255332	1533.33	1792.52	84.8115	87.1217	0.875144	0.433025	0.803031	Inactive
Fragment 1846	rs12211803	chr6	77821961	rs7738636	Acute lymphoblastic leukemia (childhood)	225	312	193	306	-0.382103	0.0345948	0.107476	270.309	198.948	114.539	89.0501	1.04993	0.799538	0.976113	Inactive
Fragment 1847	rs12212031	chr6	159369250	rs12216499	Bladder cancer (smoking interaction)	6	14	5	34	0.364144	0.174278	NA	3.85266	15.259	5.26328	6.96468	0.386224	#N/A	#N/A	NA
Fragment 1848	rs12212859	chr6	159343986	rs12216499	Bladder cancer (smoking interaction)	367	966	318	751	0.295144	0.0374206	0.114168	228.814	296.626	391.142	482.934	0.952476	0.697424	0.93657	Inactive
Fragment 1849	rs12213347	chr6	77740472	rs7738636	Acute lymphoblastic leukemia (childhood)	236	424	216	414	-0.0950897	0.581709	0.753219	275.13	261.976	141.096	128.795	0.96032	0.822911	0.982072	Inactive
Fragment 1850	rs12213434	chr6	159369128	rs12216499	Bladder cancer (smoking interaction)	10	17	10	34	0.150724	0.589846	NA	4.70531	16.4505	11.8212	7.61509	0.217258	#N/A	#N/A	NA
Fragment 1851	rs12215936	chr6	159371324	rs12216499	Bladder cancer (smoking interaction)	110	176	91	132	-0.326275	0.134326	0.288321	105.896	81.7399	75.0434	47.2044	0.810634	0.409928	0.792016	Inactive
Fragment 1852	rs12216499	chr6	159368524	rs12216499	Bladder cancer (smoking interaction)	640	754	604	651	-0.781601	7.99e-09	2.4e-07	705.272	419.366	435.869	220.233	0.849086	0.124409	0.53318	NRE
Fragment 1853	rs12217440	chr10	114502218	rs7086803	Lung cancer	205	390	176	336	-0.0650486	0.71006	0.837187	251.519	233.915	93.8646	98.8754	1.13399	0.496204	0.839424	Inactive
Fragment 1854	rs12217501	chr10	104851889	rs12413409	Intracranial aneurysm	835	1668	687	1487	0.0511519	0.681476	0.818706	1053.61	1098.93	334.942	362.307	1.03635	0.694929	0.936146	Inactive
Fragment 1855	rs12217597	chr10	96110812	rs3781264	Esophageal cancer and gastric cancer	16	55	16	42	0.314471	0.272465	NA	27.9372	36.412	1.70531	8.15615	3.06916	#N/A	#N/A	NA
Fragment 1856	rs12217792	chr10	96062386	rs3781264	Esophageal cancer and gastric cancer	543	1112	489	903	-0.0406911	0.756899	0.863961	742.231	723.313	200.645	194.85	0.995646	1	1	Inactive
Fragment 1857	rs12219027	chr10	104811203	rs12413409	Intracranial aneurysm	0	0	0	0	NA	NA	NA	0	0	0	0	0	#N/A	#N/A	NA
Fragment 1858	rs12220125	chr10	96074939	rs3765524	Esophageal cancer and gastric cancer	1671	4057	1589	2904	0.0709479	0.530837	0.714204	2379.68	2484	553.26	616.011	1.06724	0.328321	0.740826	Inactive
Fragment 1859	rs12220375	chr10	104901491	rs12413409	Intracranial aneurysm	7	16	1	27	0.390712	0.12867	NA	5.26328	7.03948	1.70531	13.9236	4.69841	#N/A	#N/A	NA
Fragment 1860	rs12220743	chr10	104851912	rs12413409	Intracranial aneurysm	752	1506	627	1338	0.0432493	0.732105	0.852761	950.518	1000.49	306.415	309.911	0.963431	0.711566	0.943608	Inactive
Fragment 1861	rs12221064	chr10	104677126	rs12413409	Intracranial aneurysm	2462	3894	2117	2394	-0.540584	2.17e-05	0.00025469	3128.8	2138.38	995.803	623.482	0.91547	0.131735	0.543396	NRE
Fragment 1862	rs12222188	chr11	224063	rs2280543	Intracranial aneurysm	598	898	463	799	-0.298383	0.0325196	0.102714	932.835	710.489	2.70531	0.397157	0	NA	NA	Inactive
Fragment 1863	rs12226697	chr11	216056	rs2280543	Intracranial aneurysm	1359	1939	965	1364	-0.473776	0.000327222	0.00258201	2112.64	1497.31	2.55797	1.33537	0.470588	NA	NA	NRE
Fragment 1864	rs12230448	chr12	48950938	rs4489787	Prostate cancer (gene x gene interaction)	249	503	258	385	-0.18986	0.252761	0.445541	463.901	404.469	0.852655	1.33537	1.14833	NA	NA	Inactive
Fragment 1865	rs12230471	chr12	48951189	rs4489787	Prostate cancer (gene x gene interaction)	64	166	65	128	0.136393	0.560868	0.738441	118.57	134.787	1	0	0	NA	NA	Inactive
Fragment 1866	rs12230582	chr12	28179075	rs10771399	Breast Cancer in BRCA1 mutation carriers	3351	4209	2700	3145	-0.702694	3.75e-11	1.91e-09	4924.12	2909.59	511.934	386.712	1.27893	0.000633738	0.0287359	NRE
Fragment 1867	rs12231078	chr12	6373573	rs10849432	Colorectal cancer	2401	5605	2153	4595	0.150757	0.138574	0.294494	2777.78	3174.07	1321.4	1438.14	0.952731	0.299195	0.717089	Inactive
Fragment 1868	rs12231229	chr12	48809908	rs4489787	Prostate cancer (gene x gene interaction)	275	483	241	481	-0.082907	0.621236	0.779478	466.775	444.968	2	0	0	NA	NA	Inactive
Fragment 1869	rs12231591	chr12	28178155	rs10771399	Breast Cancer in BRCA1 mutation carriers	906	1682	778	1285	-0.185017	0.122459	0.269194	1361.86	1159.94	117.507	119.084	1.18401	0.220587	0.648687	Inactive
Fragment 1870	rs12232497	chr17	38040119	rs8067378	Cervical cancer	93	222	85	179	0.135434	0.527007	0.711487	102.749	108.591	59.6956	66.2162	1.03935	0.91054	1	Inactive
Fragment 1871	rs12232810	chr19	44525122	rs2191566	Acute lymphoblastic leukemia (childhood)	56	113	52	112	0.0470144	0.850019	0.921341	82.2221	78.557	16.5266	24.1058	1.4626	0.298709	0.717089	Inactive
Fragment 1872	rs12232959	chr2	150432377	rs7578361	Acute lymphoblastic leukemia (childhood)	0	0	0	0	NA	NA	NA	0	0	0	0	0	#N/A	#N/A	NA
Fragment 1873	rs12233472	chr3	16627613	rs10510452	Testicular germ cell tumor	10	26	12	24	0.0725819	0.797837	NA	20.5266	23.3115	0	0	0	#N/A	#N/A	NA
Fragment 1874	rs12240143	chr1	196845017	rs6428370	Acute lymphoblastic leukemia (childhood)	562	1389	509	1000	0.132324	0.315903	0.512786	839.895	918.658	119.918	136.674	1.04352	0.789225	0.974364	Inactive
Fragment 1875	rs12240306	chr10	123722906	rs10510102	Breast cancer	107	181	87	149	-0.196776	0.36466	0.564415	109.539	105.886	32.0531	16.6692	0.552523	0.0812669	0.453391	Inactive
Fragment 1876	rs12240893	chr10	123630087	rs10510102	Breast cancer	97	230	107	208	0.0790763	0.708838	0.837019	164.918	175.13	20.0845	25.1132	1.17807	0.636863	0.909199	Inactive
Fragment 1877	rs12241712	chr10	104408272	rs3850699	Prostate cancer	5665	11381	5012	8921	-0.0809669	0.39894	0.594091	8107.84	7524.07	1497.07	1440.12	1.0366	0.37597	0.770146	Inactive
Fragment 1878	rs12242330	chr10	98596053	rs17112190	Multiple myeloma (IgH translocation)	89	216	90	186	0.132159	0.539327	0.720814	162.886	183.752	0	0	0	NA	NA	Inactive
Fragment 1879	rs12243039	chr10	21436222	rs12243039	Response to radiotherapy in cancer (late toxicity)	502	546	355	440	-0.734442	2.11e-06	3.41e-05	769.506	430.779	0	0.54106	Inf	NA	NA	NRE
Fragment 1880	rs12243551	chr10	98631831	rs17112190	Multiple myeloma (IgH translocation)	876	1479	710	951	-0.380946	0.00543806	0.0261394	1441.81	1092.67	2	0	0	NA	NA	Inactive
Fragment 1881	rs12244199	chr10	123724632	rs10510102	Breast cancer	145	313	115	364	0.34279	0.0928139	0.222578	202.024	278.357	32.3478	36.1876	0.817755	0.4359	0.804756	Inactive
Fragment 1882	rs12244951	chr10	123656394	rs10510102	Breast cancer	183	367	190	401	0.0430111	0.820593	0.903264	274.077	305.744	34.0531	35.9746	0.948147	0.899341	1	Inactive
Fragment 1883	rs12245018	chr10	123645710	rs10510102	Breast cancer	75	112	69	176	0.0266839	0.91575	0.956643	118.57	134.654	13.5266	5.05369	0.316078	0.0312006	0.30695	Inactive
Fragment 1884	rs12245528	chr10	123640521	rs10510102	Breast cancer	91	172	70	160	0.0405163	0.857304	0.925859	128.328	138.568	18.2633	13.3537	0.665983	0.343964	0.747838	Inactive
Fragment 1885	rs12246067	chr10	98603196	rs17112190	Multiple myeloma (IgH translocation)	227	716	196	507	0.470211	0.00377633	0.0194222	386.553	549.916	0	1.47928	Inf	NA	NA	Inactive
Fragment 1886	rs12246693	chr10	123716888	rs10510102	Breast cancer	5	2	6	6	-0.249686	0.259848	NA	10.2633	1.33537	0	2.7053	Inf	#N/A	#N/A	NA
Fragment 1887	rs12246728	chr10	123726133	rs10510102	Breast cancer	108	264	82	249	0.371543	0.0750869	0.190679	157.56	207.496	16.5266	26.8457	1.21171	0.629808	0.905092	Inactive
Fragment 1888	rs12247749	chr10	123643711	rs10510102	Breast cancer	111	268	108	212	0.102039	0.615053	0.775776	162.739	186.135	33.6425	30.8921	0.799458	0.420176	0.797475	Inactive
Fragment 1889	rs12248406	chr10	22319508	rs11814448	Breast cancer	84	173	74	127	-0.0718987	0.751426	0.861513	145.623	136.087	0	0	0	NA	NA	Inactive
Fragment 1890	rs12250548	chr10	98569734	rs17112190	Multiple myeloma (IgH translocation)	0	2	1	0	-0.00527505	0.954541	NA	1	0.794315	0	0	0	#N/A	#N/A	NA
Fragment 1891	rs12252435	chr10	98606346	rs17112190	Multiple myeloma (IgH translocation)	32	63	26	71	0.142581	0.606402	NA	53.285	61.9569	0	0	0	#N/A	#N/A	NA
Fragment 1892	rs12253283	chr10	123669255	rs10510102	Breast cancer	8	7	4	7	-0.168874	0.480647	NA	9.96859	5.7732	0.852655	0.794315	1.61828	#N/A	#N/A	NA
Fragment 1893	rs12255274	chr10	21432907	rs12243039	Response to radiotherapy in cancer (late toxicity)	282	463	275	361	-0.4099	0.0116107	0.0471322	508.743	366.687	2	1.08212	0.693739	NA	NA	Inactive
Fragment 1894	rs12255832	chr10	123718277	rs10510102	Breast cancer	92	200	88	152	-0.0388907	0.858473	0.926086	160.328	155.393	2.55797	2.12969	0.688968	NA	NA	Inactive
Fragment 1895	rs12255859	chr10	123591176	rs10510102	Breast cancer	13	21	13	25	-0.0696625	0.806324	NA	21.5266	17.1412	2.55797	4.18457	1.7049	#N/A	#N/A	NA
Fragment 1896	rs12257207	chr10	123701252	rs10510102	Breast cancer	116	234	91	196	0.0447954	0.829619	0.907654	161.118	170.548	20.2319	21.8322	1.03559	1	1	Inactive
Fragment 1897	rs12258200	chr10	114781698	rs7904519	Breast cancer	990	2487	830	1934	0.260374	0.0235246	0.0805173	1472.19	1778.97	165.708	210.356	1.04675	0.701777	0.937473	Inactive
Fragment 1898	rs12258355	chr10	98639265	rs17112190	Multiple myeloma (IgH translocation)	89	132	55	136	-0.0644143	0.78964	0.885248	130.886	125.468	0	0	0	NA	NA	Inactive
Fragment 1899	rs12258426	chr10	123641704	rs10510102	Breast cancer	0	9	2	4	0.152821	0.391046	NA	2	5.73866	0	0	0	#N/A	#N/A	NA
Fragment 1900	rs12261371	chr10	123726201	rs10510102	Breast cancer	71	188	54	187	0.474419	0.0402238	0.120578	106.981	163.538	6.55797	11.368	1.02517	NA	NA	Inactive
Fragment 1901	rs12262784	chr10	98604466	rs17112190	Multiple myeloma (IgH translocation)	346	786	324	724	0.158916	0.288353	0.485765	595.787	687.655	2.85266	1.87643	0.577771	NA	NA	Inactive
Fragment 1902	rs12263737	chr10	96044913	rs3765524	Esophageal cancer and gastric cancer	0	1	0	15	0.275744	0.102011	NA	0	7.97199	0	0.54106	0	#N/A	#N/A	NA
Fragment 1903	rs12264950	chr10	98569570	rs17112190	Multiple myeloma (IgH translocation)	0	0	0	0	NA	NA	NA	0	0	0	0	0	#N/A	#N/A	NA
Fragment 1904	rs12265047	chr10	114487925	rs7086803	Lung cancer	448	1074	397	828	0.149549	0.272139	0.467796	290.657	293.431	466.659	548.35	1.16532	0.145552	0.561781	Inactive
Fragment 1905	rs12265291	chr10	114810240	rs7904519	Breast cancer	1747	2739	1436	2398	-0.29607	0.0083561	0.0364077	2739.44	2184.88	129.981	101.224	0.973911	0.892254	0.9993	Inactive
Fragment 1906	rs12265369	chr10	123727970	rs10510102	Breast cancer	26	49	20	34	-0.0911065	0.749444	NA	37.6111	33.8161	3.55797	3.49961	0.840099	#N/A	#N/A	NA
Fragment 1907	rs12265667	chr10	45012043	rs7072122	Estradiol plasma levels (breast cancer)	3301	8915	2832	6417	0.295816	0.00446168	0.0222796	4692.62	5755.71	810.243	1065.96	1.07303	0.165487	0.588159	Inactive
Fragment 1908	rs12266597	chr10	123645577	rs10510102	Breast cancer	17	33	14	65	0.349876	0.22369	NA	25.7898	47.8779	2.70531	0.397157	0	#N/A	#N/A	NA
Fragment 1909	rs12267294	chr10	34701568	rs563507	Acute lymphoblastic leukemia (childhood)	10	35	9	49	0.523153	0.0678846	NA	16.5266	40.4124	0	0	0	#N/A	#N/A	NA
Fragment 1910	rs12267926	chr10	98609602	rs17112190	Multiple myeloma (IgH translocation)	148	253	130	158	-0.391896	0.0556514	0.153319	217.582	158.72	0	0.938217	Inf	NA	NA	Inactive
Fragment 1911	rs12268216	chr10	98649296	rs17112190	Multiple myeloma (IgH translocation)	848	2373	717	2003	0.459588	8.86e-05	0.000872918	1388.47	1973.27	2.55797	2.95855	0.703585	NA	NA	PRE
Fragment 1912	rs12270110	chr11	58059530	rs12289961	Lymphoma	7153	14511	6516	9464	-0.206891	0.0684009	0.178392	9313.23	8022.95	2890.1	2421.65	0.972807	0.386971	0.778899	Inactive
Fragment 1913	rs12270717	chr11	88912190	rs1393350	Melanoma	99	164	88	100	-0.424084	0.0641694	0.170866	149.886	103.146	21.5266	13.3883	0.860997	0.717566	0.947047	Inactive
Fragment 1914	rs12275384	chr11	43660547	rs11037575	Neuroblastoma	45	78	38	53	-0.244511	0.361826	NA	22.0845	13.2789	53.285	44.3552	1.40135	#N/A	#N/A	NA
Fragment 1915	rs12278923	chr11	68983561	rs10896449	Prostate cancer	2050	3664	1739	3011	-0.181499	0.0845414	0.207789	2949.68	2572.11	496.47	459.128	1.06137	0.399505	0.784275	Inactive
Fragment 1916	rs12278954	chr11	108328952	rs1801516	Melanoma	23	21	14	15	-0.463955	0.104571	NA	30.9058	15.1208	0	0	0	#N/A	#N/A	NA
Fragment 1917	rs12281017	chr11	68977501	rs11228565	Prostate cancer	5258	9201	4506	6549	-0.315727	0.00230415	0.0128424	8486.22	6742.95	299.773	231.371	0.969035	0.755769	0.962021	Inactive
Fragment 1918	rs12281285	chr11	8530811	rs110419	Neuroblastoma	19	35	16	13	-0.265072	0.353535	NA	32.2005	20.5371	0	0	0	#N/A	#N/A	NA
Fragment 1919	rs12283038	chr11	25197219	rs12794435	Ovarian cancer	346	933	314	814	0.373854	0.00945981	0.0399765	605.166	801.157	1.85266	4.69109	1.88746	NA	NA	Inactive
Fragment 1920	rs12283443	chr11	8574331	rs110419	Neuroblastoma	24	52	27	52	0.0155265	0.956084	NA	47.4637	48.2462	0	0	0	#N/A	#N/A	NA
Fragment 1921	rs12285347	chr11	102396607	rs11568818	Prostate cancer	27	58	34	60	-0.0323823	0.90735	NA	51.6111	49.4722	0.852655	3.75287	4.19454	#N/A	#N/A	NA
Fragment 1922	rs12285545	chr11	129464443	rs7107217	Breast cancer	1690	2910	1517	1809	-0.446162	0.00054747	0.0039087	2045.74	1422.16	842.695	645.406	1.10085	0.131437	0.543396	NRE
Fragment 1923	rs12286718	chr11	69243114	rs7105934	Renal cell carcinoma	4204	12850	3696	8474	0.392453	0.000504596	0.00365666	7083.71	9390.7	12.1159	13.1005	0.817215	0.687612	0.932729	PRE
Fragment 1924	rs12289533	chr11	8522264	rs110419	Neuroblastoma	31	81	27	76	0.289495	0.287532	NA	53.4323	71.811	0	0.938217	Inf	#N/A	#N/A	NA
Fragment 1925	rs12289961	chr11	58060192	rs12289961	Lymphoma	2796	4474	2395	3518	-0.373651	0.000245943	0.00202883	3544.88	2730.62	1128.57	849.972	0.97728	0.677304	0.930277	NRE
Fragment 1926	rs12295189	chr11	58059726	rs12289961	Lymphoma	8298	15386	7170	9652	-0.31727	0.00734037	0.0330638	10391.5	8172.86	3285.42	2681.88	1.03812	0.213734	0.640619	Inactive
Fragment 1927	rs12296076	chr11	111166504	rs3802842	Colorectal cancer	582	1532	412	1017	0.32071	0.0292155	0.0950673	403.333	530.857	354.763	421.576	0.902239	0.304833	0.72111	Inactive
Fragment 1928	rs12296850	chr12	100820085	rs12296850	Squamous cell carcinoma	274	438	241	282	-0.48517	0.00508684	0.0247303	342.942	223.601	123.717	91.0587	1.12357	0.513703	0.848883	Inactive
Fragment 1929	rs1229851	chr4	100283825	rs1789924	Upper aerodigestive tract cancers	512	990	457	950	0.00515817	0.970942	0.984213	864.359	864.938	22.6425	33.6665	1.47623	0.178344	0.599245	Inactive
Fragment 1930	rs1229854	chr4	100282550	rs1789924	Upper aerodigestive tract cancers	502	1150	446	823	0.0381111	0.780377	0.880377	842.096	859.838	25.5266	34.501	1.31777	0.300723	0.717089	Inactive
Fragment 1931	rs12298871	chr12	48788977	rs4489787	Prostate cancer (gene x gene interaction)	1446	3100	1156	2364	0.0597212	0.596327	0.764331	2354.74	2462.45	0.852655	2.41749	1.91282	NA	NA	Inactive
Fragment 1932	rs1229966	chr4	100213433	rs1042026	Esophageal cancer (alcohol interaction)	704	1203	621	1258	-0.0891716	0.533927	0.716656	197.087	170.502	1012.51	922.238	1.04855	0.690477	0.934448	Inactive
Fragment 1933	rs1229978	chr4	100256199	rs1789924	Upper aerodigestive tract cancers	2468	4678	2140	3926	-0.0999824	0.332108	0.529959	4003.9	3714.8	169.908	191.425	1.2109	0.0845616	0.459144	Inactive
Fragment 1934	rs1229984	chr4	100239319	rs1229984	Esophageal cancer	1615	3444	1409	2879	0.0571031	0.594804	0.763214	1931.59	2075.81	831.622	781.88	0.874731	0.0250224	0.275706	Inactive
Fragment 1935	rs12300672	chr12	48932867	rs4489787	Prostate cancer (gene x gene interaction)	270	431	245	342	-0.386362	0.0186198	0.0677074	468.806	353.656	1	0.397157	0	NA	NA	Inactive
Fragment 1936	rs12301371	chr12	74155069	rs1154865	Breast cancer	4	8	9	2	-0.289681	0.208234	NA	12.4106	2.924	0	1.33537	Inf	#N/A	#N/A	NA
Fragment 1937	rs12304233	chr12	4465340	rs10849033	Acute lymphoblastic leukemia (childhood)	1729	4192	1441	3428	0.251503	0.0178573	0.0655641	2495.64	2995.98	408.901	496.023	1.01032	0.913936	1	Inactive
Fragment 1938	rs12307646	chr12	74085985	rs1154865	Breast cancer	29	90	15	70	0.536097	0.0544915	NA	38.8743	72.824	0	0.794315	Inf	#N/A	#N/A	NA
Fragment 1939	rs12309	chr17	38175462	rs2302777	Multiple myeloma (hyperdiploidy)	1767	2122	1427	1835	-0.661838	6.19e-09	1.94e-07	1078.85	664.465	1345.49	781.966	0.944826	0.403888	0.787725	NRE
Fragment 1940	rs12309274	chr12	975948	rs12309274	Colorectal cancer	49	76	47	52	-0.421878	0.11086	0.252251	87.7801	58.3191	1	0	0	NA	NA	Inactive
Fragment 1941	rs12311396	chr12	83160957	rs12317459	Prostate cancer (gene x gene interaction)	90	167	75	149	-0.0505402	0.821728	0.903609	142.476	138.355	7.26328	7.39638	1.02889	NA	NA	Inactive
Fragment 1942	rs12311804	chr12	74081016	rs1154865	Breast cancer	14	39	10	32	0.26212	0.361063	NA	20.9372	32.803	0	0	0	#N/A	#N/A	NA
Fragment 1943	rs12312603	chr12	988269	rs12309274	Colorectal cancer	20	27	14	26	-0.166045	0.563144	NA	31.0531	24.2497	0	0.54106	Inf	#N/A	#N/A	NA
Fragment 1944	rs12314124	chr12	113157771	rs7312122	Methotrexate phramacokinetics (acute lymphoblastic leukemia)	357	726	323	656	0.0204965	0.89072	0.942448	562.408	570.09	51.727	54.054	1.02387	0.919453	1	Inactive
Fragment 1945	rs12317268	chr12	21352541	rs11045879	Methotrexate phramacokinetics (acute lymphoblastic leukemia)	0	5	3	5	0.067942	0.69837	NA	2	1.19147	1	3.49961	4.4496	#N/A	#N/A	NA
Fragment 1946	rs12317459	chr12	83164556	rs12317459	Prostate cancer (gene x gene interaction)	158	470	134	312	0.353782	0.0564315	0.154994	265.014	339.882	3.70531	11.8399	2.3353	NA	NA	Inactive
Fragment 1947	rs12326842	chr18	20205437	rs11661542	Intracranial aneurysm	48	94	50	52	-0.320949	0.225927	0.412793	28.5266	17.4692	62.4009	44.7523	1.23642	0.594045	0.892539	Inactive
Fragment 1948	rs12329354	chr2	150452719	rs7578361	Acute lymphoblastic leukemia (childhood)	28	70	24	38	0.0133041	0.962408	NA	12.4106	11.1895	32.4637	36.3775	1.2245	#N/A	#N/A	NA
Fragment 1949	rs12330193	chr3	4748862	rs6762644	Breast cancer	1402	2572	1169	2169	-0.114795	0.304996	0.502089	2257.53	2022.5	73.1062	125.059	1.91095	1.55e-05	0.00204471	Inactive
Fragment 1950	rs1233081	chr2	218300244	rs16857609	Breast cancer	23	21	12	25	-0.258362	0.366571	NA	20.9372	13.9294	10.6739	7.93744	1.08915	#N/A	#N/A	NA
Fragment 1951	rs12333080	chr6	118845410	rs25422	Renal cell carcinoma	118	290	114	228	0.125707	0.527377	0.711705	211.613	235.976	1	0	0	NA	NA	Inactive
Fragment 1952	rs1233324	chr6	29806107	rs926070	Chronic lymphocytic leukemia	1808	2171	1526	1743	-0.746081	8.58e-12	4.91e-10	204.814	120.754	2752.45	1626.45	1.00101	1	1	NRE
Fragment 1953	rs1233326	chr6	29804071	rs926070	Chronic lymphocytic leukemia	14	38	10	35	0.286061	0.319078	NA	3.85266	7.50574	17.2319	24.1058	0.710445	#N/A	#N/A	NA
Fragment 1954	rs1233330	chr6	29799103	rs926070	Chronic lymphocytic leukemia	90	185	98	82	-0.418197	0.0876945	0.213434	11.5266	9.23827	158.654	100.844	0.847473	0.817065	0.981383	Inactive
Fragment 1955	rs1233333	chr6	29795421	rs926070	Chronic lymphocytic leukemia	4010	8144	3259	4974	-0.165334	0.189704	0.364507	2193.16	2157.9	4131.63	3394.08	0.834733	2.21e-06	0.000442	Inactive
Fragment 1956	rs1233334	chr6	29794897	rs926070	Chronic lymphocytic leukemia	272	635	235	490	0.128176	0.413977	0.607632	40.2005	53.5243	421.869	455.49	0.798852	0.329086	0.741285	Inactive
Fragment 1957	rs1233579	chr6	28712663	rs4324798	Lung adenocarcinoma	0	4	3	1	-0.0288871	0.844928	NA	3	2.12969	0	0	0	#N/A	#N/A	NA
Fragment 1958	rs1233580	chr6	28713725	rs4324798	Lung adenocarcinoma	14	34	18	57	0.265938	0.355061	NA	29.9372	44.3437	0	0	0	#N/A	#N/A	NA
Fragment 1959	rs1233599	chr6	28731188	rs4324798	Lung adenocarcinoma	197	370	172	276	-0.182811	0.306309	0.50324	331.415	290.11	0	0	0	NA	NA	Inactive
Fragment 1960	rs1233600	chr6	28732514	rs4324798	Lung adenocarcinoma	35	80	26	24	-0.161512	0.572243	NA	54.8429	43.1694	1	0.397157	0	#N/A	#N/A	NA
Fragment 1961	rs1233604	chr6	28734676	rs4324798	Lung adenocarcinoma	167	376	153	355	0.171077	0.350075	0.548545	287.541	336.572	3	1.33537	0.285395	NA	NA	Inactive
Fragment 1962	rs1233610	chr6	28736988	rs4324798	Lung adenocarcinoma	1309	2304	1056	2038	-0.115571	0.325375	0.523541	2112.22	1970.21	2.85266	2.67075	1.07203	NA	NA	Inactive
Fragment 1963	rs12336160	chr9	33283582	rs12336160	Erectile dysfunction and prostate cancer treatment	933	2071	743	1775	0.189767	0.115995	0.260029	1514	1756.55	3	2.67075	0.861737	NA	NA	Inactive
Fragment 1964	rs1233618	chr6	28742850	rs4324798	Lung adenocarcinoma	633	1265	531	859	-0.141693	0.299437	0.496918	1044.2	942.677	1	0.397157	0	NA	NA	Inactive
Fragment 1965	rs1233619	chr6	28745452	rs4324798	Lung adenocarcinoma	27	40	21	17	-0.404387	0.159571	NA	44.0217	25.0843	0	0	0	#N/A	#N/A	NA
Fragment 1966	rs1233620	chr6	28746171	rs4324798	Lung adenocarcinoma	271	474	232	405	-0.180446	0.267674	0.462487	457.512	404.855	0	0.54106	Inf	NA	NA	Inactive
Fragment 1967	rs12339666	chr9	5063296	rs10974944	Myeloproliferative neoplasms	0	12	3	14	0.325908	0.141977	NA	1	11.5464	2	0.794315	0.060985	#N/A	#N/A	NA
Fragment 1968	rs12340617	chr9	5164492	rs10974944	Myeloproliferative neoplasms	9	17	12	21	-0.051833	0.852188	NA	15.9686	12.1968	1.85266	5.51995	3.84981	#N/A	#N/A	NA
Fragment 1969	rs12340866	chr9	5094185	rs10974944	Myeloproliferative neoplasms	258	725	274	586	0.262918	0.0959647	0.22782	452.932	550.186	38.0531	47.308	1.01869	1	1	Inactive
Fragment 1970	rs12340895	chr9	5076691	rs10974944	Myeloproliferative neoplasms	5	10	4	2	-0.115925	0.595154	NA	7.26328	4.51263	1	0.54106	1.36624	#N/A	#N/A	NA
Fragment 1971	rs12342421	chr9	5065750	rs10974944	Myeloproliferative neoplasms	9	15	7	5	-0.198692	0.436815	NA	13.8212	8.2655	0.852655	0.397157	0	#N/A	#N/A	NA
Fragment 1972	rs12343038	chr9	5178579	rs10974944	Myeloproliferative neoplasms	646	1335	565	1074	-0.0149108	0.905879	0.950933	1009.62	996.334	98.7801	103.06	1.05503	0.767861	0.965602	Inactive
Fragment 1973	rs12343065	chr9	5083533	rs10974944	Myeloproliferative neoplasms	22	78	40	96	0.305849	0.270297	NA	56.9058	76.0992	1.85266	6.02646	2.23821	#N/A	#N/A	NA
Fragment 1974	rs12343867	chr9	5074189	rs10974944	Myeloproliferative neoplasms	12	22	13	32	0.0572882	0.840452	NA	22.3792	23.2367	0.852655	2.27359	1.88826	#N/A	#N/A	NA
Fragment 1975	rs12347727	chr9	5000811	rs10974944	Myeloproliferative neoplasms	2	11	4	2	0.000540187	0.997889	NA	4.85266	4.65654	0.852655	0.794315	1	#N/A	#N/A	NA
Fragment 1976	rs12348771	chr9	5083634	rs10974944	Myeloproliferative neoplasms	9	38	12	44	0.444864	0.121082	NA	18.8212	36.9128	0.852655	1.98579	1.02657	#N/A	#N/A	NA
Fragment 1977	rs12349785	chr9	5076613	rs10974944	Myeloproliferative neoplasms	5	8	4	1	-0.169404	0.417173	NA	7.26328	3.71832	1	0	0	#N/A	#N/A	NA
[truncated: 8,696 more rows]

## Sheet: Dataset S2
##Dataset S2: Dual-luciferase validation results of SNPs.
TAG_SNP	LD_SNP	CHR	POSITION	Luciferase_Ref_allele_FC			Luciferase_Alt_allele_FC			Ref_FC_mean	Alt_FC_mean	Alt/Ref	Group
				rep1	rep2	rep3	rep1	rep2	rep3
rs10752881	rs10797838	chr1	183077020	0.335191	0.317522	0.332073	0.531368	0.531022	0.541502	0.328	0.535	1.6311	NRE
rs11979158	rs11977299	chr7	55153775	0.385772	0.470566	0.425961	0.00978722	0.0158501	0.015417	0.427	0.014	0.0327869	NRE
rs961253	rs1115460	chr20	6398572	0.591356	0.672653	0.556705	1.35368	0.861141	0.601447	0.607	0.939	1.54695	Inactive
rs1052501	rs1716683	chr3	41923074	0.649427	0.684331	0.618853	2.08866	2.1065	1.91949	0.651	2.038	3.13057	Inactive
rs11661542	rs12962224	chr18	20143750	0.711288	0.653715	0.660522	0.564379	0.778786	0.925411	0.675	0.756	1.12	Inactive
rs12100561	rs12100561	chr14	90301035	0.673921	0.720905	0.667724	0.763998	0.720833	0.746415	0.687	0.744	1.08297	NRE
rs5919432	rs1415271	chrX	66968233	0.682045	0.783876	0.760392	0.570632	0.599379	0.693382	0.742	0.621	0.836927	Inactive
rs13281615	rs13248140	chr8	128349888	0.793655	0.74709	0.797659	0.83547	0.768789	0.79887	0.78	0.8	1.02564	NRE
rs1218582	rs883718	chr1	154846274	0.868063	0.76306	0.850926	0.851549	0.859754	1.00152	0.827	0.904	1.09311	PRE
rs1393350	rs7107143	chr11	88931487	0.775075	0.893619	0.82981	0.925765	0.862149	0.818901	0.833	0.869	1.04322	Inactive
rs847845	rs3800453	chr6	34841330	0.812256	0.874193	0.838585	0.890199	0.909453	0.886835	0.84	0.9	1.07143	NRE
rs2236256	rs6902403	chr6	154479003	0.877224	0.847517	0.855913	0.730195	0.537098	0.571757	0.86	0.613	0.712791	PRE
rs17817449	rs9923544	chr16	53801985	0.804938	0.932366	0.871987	0.86953	1.0619	0.914463	0.87	0.95	1.09195	PRE
rs12413409	rs10883832	chr10	104871279	0.941958	0.858955	0.846052	0.678088	0.703098	0.700488	0.882	0.694	0.786848	Inactive
rs11978267	rs6973210	chr7	50466695	0.850758	0.928372	0.973743	1.02124	0.997876	0.935998	0.918	0.985	1.07298	Inactive
rs546784	rs641262	chr1	66773349	0.918627	0.902418	0.984183	0.873791	0.875294	0.92634	0.935	0.892	0.954011	Inactive
rs1002979	rs7611423	chr3	112507801	0.967754	1.08121	0.857234	0.721955	0.901774	0.851619	0.969	0.825	0.851393	Inactive
rs6687758	rs6695584	chr1	222161989	1.01446	1.15715	0.98879	1.21265	0.88984	0.912928	1.053	1.005	0.954416	Inactive
rs9841504	rs1274262	chr3	114357203	0.958138	1.09944	1.10468	1.13948	1.19534	1.23515	1.054	1.19	1.12903	Inactive
rs1218582	rs12069356	chr1	154849771	1.09811	1.07069	1.03154	0.917189	0.924667	0.962784	1.067	0.935	0.876289	PRE
rs339331	rs4946206	chr6	117246719	1.15785	1.02404	1.02714	0.998533	1.0141	0.93505	1.07	0.983	0.918692	Inactive
rs3096299	rs889576	chr16	89429653	0.874929	1.17527	1.17555	1.35791	0.840045	1.45916	1.075	1.219	1.13395	Inactive
rs4948317	rs4344442	chr10	60577393	1.16365	1.06971	1.00692	0.93989	0.988041	0.807868	1.08	0.912	0.844444	PRE
rs17021463	rs11097408	chr4	95165662	1.12971	1.09237	1.02497	1.08185	1.09017	0.951098	1.082	1.041	0.962107	PRE
rs1219648	rs1078806	chr10	123338975	1.08409	1.12522	1.08596	1.0977	1.20831	1.16105	1.098	1.156	1.05282	PRE
rs11661542	rs2222394	chr18	20248288	0.961146	1.20732	1.17499	1.34827	1.54197	1.50142	1.114	1.464	1.31418	PRE
rs11037575	rs4755732	chr11	43695999	1.18316	1.15578	1.03242	0.92085	0.929032	0.923682	1.124	0.925	0.822954	Inactive
rs2926702	rs2958371	chr8	71077195	1.10891	1.12282	1.14254	0.913976	0.916731	0.938986	1.125	0.923	0.820444	Inactive
rs753955	rs745069	chr13	24291972	1.14771	1.06173	1.24723	1.21248	1.12239	1.06939	1.152	1.135	0.985243	PRE
rs700651	rs700658	chr2	198655007	1.01703	1.197	1.25463	0.888339	1.01723	0.965944	1.156	0.957	0.827855	PRE
rs2284378	rs4911408	chr20	32700566	0.975576	1.28439	1.24508	1.85369	1.89103	1.91482	1.168	1.886	1.61473	Inactive
rs6469656	rs7833054	chr8	117681031	1.22235	1.21652	1.13832	0.858537	0.912825	0.845004	1.192	0.872	0.731544	Inactive
rs3942852	rs1910364	chr11	48113232	1.15837	1.22467	1.19195	0.967207	0.940944	0.855052	1.192	0.921	0.772651	PRE
rs3790672	rs2241965	chr1	165865694	1.52907	0.973469	1.25541	1.34275	1.13834	1.0267	1.253	1.169	0.932961	PRE
rs11037575	rs11037611	chr11	43788330	1.31007	1.26748	1.235	1.21169	1.21643	1.23216	1.271	1.22	0.959874	PRE
rs4924935	rs4924935	chr17	18753870	0.872853	1.34266	1.59695	0.935457	1.17341	1.12244	1.271	1.077	0.847364	PRE
rs11789015	rs11793856	chr9	96714491	1.24012	1.23463	1.46158	1.16226	1.16347	1.20231	1.31	1.18	0.900763	PRE
rs1983891	rs912883	chr6	41552040	1.37337	1.39953	1.24546	1.29263	1.40098	1.54351	1.339	1.412	1.05452	PRE
rs10411210	rs7258173	chr19	33554109	1.44065	1.33471	1.28216	1.52987	1.47457	1.46392	1.352	1.489	1.10133	PRE
rs8067378	rs4378650	chr17	38080865	1.43397	1.35076	1.32621	1.55336	1.54174	1.4257	1.37	1.507	1.1	PRE
rs2236256	rs2236259	chr6	154478893	1.37714	1.43646	1.41048	0.725603	0.673297	0.666628	1.408	0.689	0.489347	PRE
rs2284378	rs3787230	chr20	32640272	1.35959	1.73951	1.3159	1.2871	1.34668	1.24083	1.472	1.292	0.877717	PRE
rs2588809	rs1316014	chr14	68699370	1.29299	1.86204	1.42935	1.66499	1.51751	1.95528	1.528	1.713	1.12107	PRE
rs1436904	rs1154215	chr18	24544302	1.65734	1.59772	1.50667	1.47129	1.50458	1.37108	1.59	1.45	0.91195	Inactive
rs17817449	rs1421085	chr16	53800954	1.62323	1.57998	1.58017	1.62033	1.59832	1.79187	1.594	1.67	1.04768	PRE
rs10974944	rs17425637	chr9	5110000	1.50254	1.56475	1.82002	1.86726	2.02902	2.26081	1.629	2.052	1.25967	PRE
rs2290854	rs10900595	chr1	204511602	1.57268	1.5155	2.00499	1.1531	1.22113	1.42131	1.698	1.265	0.744994	Inactive
rs41997	rs10085904	chr7	117834974	1.66715	1.89729	1.63153	1.66897	1.67701	1.63081	1.732	1.659	0.957852	PRE
rs1052501	rs1717006	chr3	41940448	1.63202	1.82775	1.85332	1.2276	1.37219	1.38147	1.771	1.327	0.749294	Inactive
rs11903757	rs10190843	chr2	192579683	1.61047	1.89101	1.85875	2.24104	2.67195	2.49302	1.787	2.469	1.38165	Inactive
rs2219968	rs7829841	chr8	78918716	1.79003	2.32798	1.33518	1.97812	1.43823	1.94515	1.818	1.787	0.982948	PRE
rs11195062	rs10787226	chr10	111981917	1.67224	1.67146	2.12266	2.20562	2.33974	2.83151	1.822	2.459	1.34962	PRE
rs11037575	rs6485471	chr11	43852491	1.78169	1.80936	1.88924	1.79445	1.74698	1.90057	1.827	1.814	0.992885	PRE
rs995030	rs4474514	chr12	88953959	1.84476	1.80445	1.91189	1.68728	1.71131	1.65769	1.854	1.685	0.908846	PRE
rs12534701	rs3800577	chr7	154673469	2.02056	1.6463	1.92973	1.32569	0.88623	0.946479	1.866	1.053	0.564309	PRE
rs16901979	rs16901959	chr8	128109530	1.93057	1.88493	1.85486	1.68112	1.84565	1.74256	1.89	1.756	0.929101	PRE
rs110419	rs725502	chr11	8503743	1.95508	2.02435	1.93166	1.66288	1.54807	1.43887	1.97	1.55	0.786802	Inactive
rs401681	rs31490	chr5	1344458	2.05346	2.07435	1.89178	1.94084	1.78305	2.02478	2.007	1.916	0.954659	PRE
rs1352075	rs603965	chr11	69462910	1.89335	2.10917	2.1985	2.13045	1.80854	1.78134	2.067	1.907	0.922593	PRE
rs753955	rs745068	chr13	24291878	1.85003	2.06842	2.32201	2.34371	2.38907	2.3059	2.08	2.35	1.12981	PRE
rs441810	rs441810	chr21	42698907	2.23705	2.22914	1.83957	2.24823	2.2026	2.48113	2.102	2.311	1.09943	PRE
rs10019279	rs10033786	chr4	182187913	2.19298	2.44753	1.79818	2.53988	1.80191	2.46918	2.146	2.27	1.05778	PRE
rs6788895	rs594926	chr3	150456626	2.30842	1.99164	2.13963	1.48971	1.62796	1.7107	2.147	1.609	0.749418	PRE
rs2294008	rs1045605	chr8	143764101	2.20002	2.57866	1.77191	2.58779	2.27893	1.92531	2.184	2.264	1.03663	PRE
rs10752881	rs10797835	chr1	183072908	1.7707	2.69547	2.27655	1.48097	2.63653	1.83263	2.248	1.983	0.882117	PRE
rs110419	rs10840051	chr11	8475180	2.10016	2.19092	2.49318	2.0098	2.20998	2.27532	2.261	2.165	0.957541	Inactive
rs13401811	rs1554005	chr2	111598958	2.65429	2.13422	2.14555	1.95641	2.01574	1.94587	2.311	1.973	0.853743	Inactive
rs1209950	rs1209950	chr21	40173528	2.48116	2.54183	2.03019	2.82493	3.159	2.59169	2.351	2.859	1.21608	PRE
rs1562430	rs9693143	chr8	128378025	2.2472	2.57527	2.61682	2.49347	2.46312	2.23515	2.48	2.4	0.967742	PRE
rs4855695	rs1031254	chr3	108778447	2.89072	2.51983	2.15238	1.4763	2.36333	1.62899	2.521	1.823	0.723126	Inactive
rs3112612	rs3112617	chr16	52631717	3.06761	2.47591	2.08629	1.98319	2.07919	1.46862	2.543	1.844	0.725128	PRE
rs16923647	rs16923647	chr12	21451395	2.72731	2.13074	2.97756	2.57085	2.87918	3.17775	2.612	2.876	1.10107	PRE
rs36600	rs2412963	chr22	30391281	2.87832	2.64959	2.49757	2.40837	2.38758	2.36292	2.675	2.386	0.891963	PRE
rs7694725	rs640369	chr4	113993139	2.52279	2.76192	2.86488	5.18364	4.87186	4.02566	2.717	4.694	1.72764	PRE
rs3824662	rs3824662	chr10	8104208	2.89696	2.81952	2.69548	1.70253	1.82528	1.69392	2.804	1.741	0.620899	PRE
rs3129055	rs2535238	chr6	29645038	3.58975	3.91762	3.89761	4.25954	4.26691	4.12017	3.082	4.216	1.36794	PRE
rs546784	rs12142375	chr1	66746784	2.88412	3.17446	3.23674	1.78989	1.66176	1.33148	3.098	1.594	0.514525	PRE
rs651164	rs651164	chr6	160581374	3.53156	3.07584	2.7585	2.3926	2.40428	2.28023	3.122	2.359	0.755605	PRE
rs16857609	rs2568176	chr2	218303958	3.12535	3.22344	3.18166	2.77172	2.86319	2.48688	3.177	2.707	0.852062	PRE
rs1052501	rs9867627	chr3	41795841	3.21678	3.36104	3.43851	4.2685	4.58077	5.39294	3.339	4.747	1.42168	Inactive
rs16857609	rs13388294	chr2	218295406	3.64702	3.41971	3.16691	2.3205	2.62475	2.4994	3.411	2.481	0.727353	PRE
rs2072499	rs2241107	chr1	156182710	3.18507	3.41079	3.66921	5.61682	5.97089	6.1675	3.422	5.918	1.7294	PRE
rs1436904	rs2840349	chr18	24610475	3.24023	3.43759	3.79334	3.24803	4.46108	3.40232	3.49	3.704	1.06132	PRE
rs11820646	rs11822830	chr11	129461016	4.33821	2.80862	3.3913	2.92521	3.00206	2.53273	3.513	2.82	0.802733	PRE
rs1535	rs1330718	chr11	31268187	3.39287	3.73493	3.70623	4.08619	3.18208	3.57152	3.611	3.613	1.00055	PRE
rs36600	rs3788423	chr22	30390990	4.74701	4.32866	4.45274	3.95745	4.21172	3.09834	4.509	3.756	0.833001	PRE
rs718314	rs7132434	chr12	26472562	4.22637	5.03104	4.56821	3.15058	3.87653	4.07167	4.61	3.7	0.802603	Inactive
rs1859962	rs9889335	chr17	69115146	5.44213	5.30063	4.71034	5.15944	5.16535	5.59801	5.151	5.308	1.03048	PRE
rs3117582	rs3117579	chr6	31633496	6.97188	7.63152	6.98565	7.27312	7.20139	6.16398	7.196	6.88	0.956087	PRE
rs9267673	rs9267677	chr6	31892641	7.05256	7.80267	7.64233	6.51849	6.50983	5.43131	7.45	6.153	0.825906	PRE
rs732765	rs2270425	chr14	75179734	7.73798	8.80734	8.87908	4.05916	3.45638	2.61037	8.475	3.375	0.39823	PRE
rs2273669	rs1106853	chr6	109416586	9.02349	9.29116	8.10511	8.02533	12.0356	7.84366	8.807	9.302	1.05621	PRE
rs6858698	rs6858698	chr4	114683844	10.4873	8.25841	9.42901	14.5512	16.7376	16.3837	9.392	15.891	1.69197	PRE
rs10197940	rs4664423	chr2	152266311	10.4739	11.1873	9.70193	9.05906	10.382	10.6744	10.454	10.039	0.960302	PRE
rs671	rs4646776	chr12	112230019	9.33557	10.9052	13.0178	13.2523	11.4067	11.6682	11.086	12.109	1.09228	PRE
rs8023845	rs3759843	chr15	40453075	12.3046	11.0592	11.7967	12.1058	11.3874	11.1752	11.72	11.556	0.986007	PRE
rs2191566	rs390369	chr19	44506984	16.5321	12.4217	11.637	16.3346	17.0492	11.5462	13.53	14.977	1.10695	PRE
rs8034191	rs17483548	chr15	78730313	13.104	14.1518	13.393	12.6399	13.3001	13.0734	13.55	13.005	0.959779	PRE
rs10197940	rs2290368	chr2	152266473	13.4797	13.6488	13.5808	12.8418	13.5434	12.0379	13.57	12.808	0.943847	PRE
rs3784099	rs10129646	chr14	68758575	14.029	16.3885	16.3834	19.277	20.7966	19.0351	15.6	19.7	1.26282	PRE
rs2383207	rs4977575	chr9	22124744	34.8569	34.7413	38.1388	22.5081	24.9125	21.3227	35.912	22.914	0.63806	PRE
rs17221259	rs11055880	chr12	14410634	11.3072	11.4451	11.4719	9.73227	9.95132	9.66216	11.4049	10.1209	1.10723	PRE
				11.3825	11.4458	11.3767	10.1444	10.0539	11.1813
